# Supplementary material for: Expression changes in pelvic organ prolapse: a systematic review and in silico study
Source: Sci Rep. 2017 Aug 9;7:7668. doi: 10.1038/s41598-017-08185-6 (PMC5550478; doi:10.1038/s41598-017-08185-6)
Supplement: Supplementary file 2 — Dataset 1 [file 41598_2017_8185_MOESM2_ESM.xls]

## Sheet: Abbreviations
CLs	cardinal ligaments
ECM	extracellular matrix
ELISA	enzyme-linked immunosorbent assay
FC	fold change
HRT	hormone replacement therapy
IHC	immunohistochemistry
ND	no data
NS	non-significant				s
PM	postmenopausal
POP	pelvic organ prolapse
POP–Q	pelvic organ prolapse quantification system
PP	proliferative phase of the menstrual cycle
PrM	premenopausal
qRT-PCR	real-time quantitative reverse transcription PCR
RLs	round ligaments
SP	secretory phase of the menstrual cycle
SUI	stress urinary incontinence
USLs	uterosacral ligaments

## Sheet: Dataset
Authors' protein/gene name	Gene symbol	Function related to POP	Author	Year	Cases and controls	Tissue	Method	mRNA expression	Protein expression
BMP1	BMP1	Bone morphogenetic protein (formation of cartilage)	Borazjani	2017	10 PrM POP cases; 10 PM POP cases; 10 PrM controls	anterior cuff, posterior cuff, and/or leading edge	qRT-PCR	Increased P < 0.05	–
COL1	COL1A1	ECM (collagen)	Borazjani	2017	10 PrM POP cases; 10 PM POP cases; 10 PrM controls	anterior cuff, posterior cuff, and/or leading edge	qRT-PCR	NS	–
COL3	COL3A1	ECM (collagen)	Borazjani	2017	10 PrM POP cases; 10 PM POP cases; 10 PrM controls	anterior cuff, posterior cuff, and/or leading edge	qRT-PCR	NS	–
RXFP1	RXFP1	Relaxin (peptide hormone produced in the ovary, the breast, and placenta) receptor	Borazjani	2017	10 PrM POP cases; 10 PM POP cases; 10 PrM controls	anterior cuff, posterior cuff, and/or leading edge	qRT-PCR	NS	–
MMP2	MMP2	ECM degradation (matrix metalloproteinase)	Borazjani	2017	10 PrM POP cases; 10 PM POP cases; 10 PrM controls	anterior cuff, posterior cuff, and/or leading edge	qRT-PCR	NS	–
TIMP2	TIMP2	Tissue inhibitor of MMP	Borazjani	2017	10 PrM POP cases; 10 PM POP cases; 10 PrM controls	anterior cuff, posterior cuff, and/or leading edge	qRT-PCR	NS	–
TIMP3	TIMP3	Tissue inhibitor of MMP	Borazjani	2017	10 PrM POP cases; 10 PM POP cases; 10 PrM controls	anterior cuff, posterior cuff, and/or leading edge	qRT-PCR	NS	–
Collagen I	COL1A1	ECM (collagen)	Vetuschi	2016	14 PM (non-HRT) POP cases; 10 PM (non-HRT) controls	Muscularis from the upper third of anterior vaginal wall	IHC and immunofluorescence	–	Decreased P < 0.05
Collagen III	COL3A1	ECM (collagen)	Vetuschi	2016	14 PM (non-HRT) POP cases; 10 PM (non-HRT) controls	Muscularis from the upper third of anterior vaginal wall	IHC and immunofluorescence	–	Increased P < 0.05
α-SMA	ACTA2	Smooth muscle contraction	Vetuschi	2016	14 PM (non-HRT) POP cases; 10 PM (non-HRT) controls	Muscularis from the upper third of anterior vaginal wall	IHC	–	Decreased P < 0.05
PDGF	PDGFA	Growth factor	Vetuschi	2016	14 PM (non-HRT) POP cases; 10 PM (non-HRT) controls	Muscularis from the upper third of anterior vaginal wall	IHC and immunofluorescence	–	Increased P < 0.05
MMP3	MMP3	ECM degradation (matrix metalloproteinase)	Vetuschi	2016	14 PM (non-HRT) POP cases; 10 PM (non-HRT) controls	Muscularis from the upper third of anterior vaginal wall	IHC	–	Increased P < 0.05
TIMP1	TIMP1	Tissue inhibitor of MMP	Vetuschi	2016	14 PM (non-HRT) POP cases; 10 PM (non-HRT) controls	Muscularis from the upper third of anterior vaginal wall	IHC	–	Increased P < 0.05
Caspase 3	CASP3	Apoptosis	Vetuschi	2016	14 PM (non-HRT) POP cases; 10 PM (non-HRT) controls	Muscularis from the upper third of anterior vaginal wall	IHC	–	Not detected
mtDNA copy number	–	–	Sun	2016	22 PrM (non-HRT) POP cases, 34 PrM (non-HRT) controls	USLs	qRT-PCR, IHC	ND	Increased P = 0.001
COL1α1	COL1A1	ECM (collagen)	Sun	2016	22 PrM (non-HRT) POP cases, 34 PrM (non-HRT) controls	USLs	qRT-PCR, IHC	ND	NS
COL3α1	COL3A1	ECM (collagen)	Sun	2016	22 PrM (non-HRT) POP cases, 34 PrM (non-HRT) controls	USLs	qRT-PCR, IHC	Increased P < 0.05	Increased P = 0.025
MMP2	MMP2	ECM degradation (matrix metalloproteinase)	Sun	2016	22 PrM (non-HRT) POP cases, 34 PrM (non-HRT) controls	USLs	qRT-PCR, IHC	Increased P < 0.05	Increased P = 0.047
MMP9	MMP9	ECM degradation (matrix metalloproteinase)	Sun	2016	22 PrM (non-HRT) POP cases, 34 PrM (non-HRT) controls	USLs	qRT-PCR, IHC	ND	NS
LOXL1	LOXL1	ECM (elastin)	Kow	2016	20 POP cases: 10 PrM, 10 PM; 10 PrM controls	USLs	qRT-PCR, ELISA	Increased in PM cases compared with PrM cases (P = 0.0034) and PrM controls (P = 0.036)	NS
miR-92	MIR92A2	miRNA (may regulate ESR2 expression)	He	2016	56 POP (non-HRT) cases (PM 87.5%), 48 (non-HRT) controls (PM 77.1%)	USLs	qRT-PCR, Western blot, IHC	Increased P < 0.001	–
ERβ1	ESR2	Estrogen receptor	He	2016	56 POP (non-HRT) cases (PM 87.5%), 48 (non-HRT) controls (PM 77.1%)	USLs	qRT-PCR, Western blot, IHC	–	Decreased P < 0.001
Advanced glycation end-products (AGEs)	–	Products of nonenzymatic glycation and oxidation of proteins and lipids	Chen Y	2015	44 PM (non-HRT) POP cases, 46 PM (non-HRT) controls	Vaginal	Western blot, IHC	–	Increased P < 0.05
RAGE	AGER	Receptor for advanced glycation end products	Chen Y	2015	44 PM (non-HRT) POP cases, 46 PM (non-HRT) controls	Vaginal	Western blot, IHC	–	NS
Collagen I	COL1A1	ECM (collagen)	Chen Y	2015	44 PM (non-HRT) POP cases, 46 PM (non-HRT) controls	Vaginal	Western blot, IHC	–	Decreased P < 0.05
S1P1	S1PR1	Receptor (can mediate smooth muscle contraction)	Rhee	2015	9 POP cases (PM 78%, POP+SUI 78%), 7 PrM controls	Full-thickness vaginal specimen	qRT-PCR, Western blot	Increased FC 6.71 P < 0.01	–
S1P2	S1PR2	Receptor (can mediate smooth muscle contraction)	Rhee	2015	9 POP cases (PM 78%, POP+SUI 78%), 7 PrM controls	Full-thickness vaginal specimen	qRT-PCR, Western blot	Increased FC 6.34, NS	–
S1P3	S1PR3	Receptor (can mediate smooth muscle contraction)	Rhee	2015	9 POP cases (PM 78%, POP+SUI 78%), 7 PrM controls	Full-thickness vaginal specimen	qRT-PCR, Western blot	Increased FC 7.78, NS	–
RhoA	RHOA	Signal transduction, reorganization of the actin cytoskeleton	Rhee	2015	9 POP cases (PM 78%, POP+SUI 78%), 7 PrM controls	Full-thickness vaginal specimen	qRT-PCR, Western blot	Increased FC 3.06, NS	–
ROKα	ROCK1	Signal transduction, reorganization of the actin cytoskeleton	Rhee	2015	9 POP cases (PM 78%, POP+SUI 78%), 7 PrM controls	Full-thickness vaginal specimen	qRT-PCR, Western blot	Increased FC 2.31, NS	–
ROKβ	ROCK2	Signal transduction, reorganization of the actin cytoskeleton	Rhee	2015	9 POP cases (PM 78%, POP+SUI 78%), 7 PrM controls	Full-thickness vaginal specimen	qRT-PCR, Western blot	Increased FC 2.18, NS	–
LOX	LOX	ECM (elastin)	Rhee	2015	9 POP cases (PM 78%, POP+SUI 78%), 7 PrM controls	Full-thickness vaginal specimen	qRT-PCR, Western blot	NS	–
LOXL1	LOXL1	ECM (elastin)	Rhee	2015	9 POP cases (PM 78%, POP+SUI 78%), 7 PrM controls	Full-thickness vaginal specimen	qRT-PCR, Western blot	NS	–
FBLN5	FBLN5	ECM (elastin)	Rhee	2015	9 POP cases (PM 78%, POP+SUI 78%), 7 PrM controls	Full-thickness vaginal specimen	qRT-PCR, Western blot	NS	–
miR-30d	MIR30D	miRNA (supression HOXA11 mRNA)	Jeon	2015	38 (non-HRT) POP cases (PM 68.4%) , 38 controls (PM 55.3%)	USLs	MiRNA microarray, qRT-PCR, Western blot, luciferase reporter assay	Increased P = 0.01	–
miR-181a	MIR181A1	miRNA (supression HOXA11 mRNA)	Jeon	2015	38 (non-HRT) POP cases (PM 68.4%) , 38 controls (PM 55.3%)	USLs	MiRNA microarray, qRT-PCR, Western blot, luciferase reporter assay	Increased P < 0.01	–
HOXA11	HOXA11	Transcription factor (controls collagen metabolism and homoeostasis in the USL)	Jeon	2015	38 (non-HRT) POP cases (PM 68.4%) , 38 controls (PM 55.3%)	USLs	MiRNA microarray, qRT-PCR, Western blot, luciferase reporter assay	Decreased P < 0.01	Decreased P < 0.01
TGF-β1	TGFB1	Growth factor, cytokine (dominant regulator of multiple extracellular matrix components and enzymes)	Leegant	2015	21 POP (non-HRT) cases (PM 81%); 19 (non-HRT) controls (PM 11%)	USLs	IHC	–	NS
MMP9	MMP9	ECM degradation (matrix metalloproteinase)	Leegant	2015	21 POP (non-HRT) cases (PM 81%); 19 (non-HRT) controls (PM 11%)	USLs	IHC	–	NS
COL3A1	COL3A1	ECM (collagen)	Eser	2015	30 PM POP cases (PM 60%), 30 controls (PM 90%)	Vaginal	qRT-PCR	NS	–
IFN-γ	IFNG	Cytokine	Zhao	2014	12 PrM POP cases, 5 PrM controls	Vaginal	qRT-PCR, IHC	Increased P = 0.001	Increased
IFNGR1	IFNGR1	Interferon Gamma Receptor	Zhao	2014	12 PrM POP cases, 5 PrM controls	Vaginal	qRT-PCR, IHC	Increased P = 0.005	Increased
IFNGR2	IFNGR2	Interferon Gamma Receptor	Zhao	2014	12 PrM POP cases, 5 PrM controls	Vaginal	qRT-PCR, IHC	Increased P = 0.04	Increased
JAK1	JAK1	Protein-tyrosine kinase	Zhao	2014	12 PrM POP cases, 5 PrM controls	Vaginal	qRT-PCR, IHC	Increased P = 0.002	Increased
STAT1	STAT1	Transcription factor	Zhao	2014	12 PrM POP cases, 5 PrM controls	Vaginal	qRT-PCR, IHC	Increased P = 0.001	Increased
NF-κB	NFKB1	Transcription factor	Zhao	2014	12 PrM POP cases, 5 PrM controls	Vaginal	qRT-PCR, IHC	Increased P = 0.007	Increased
MMP1	MMP1	ECM degradation (matrix metalloproteinase)	Wang	2014	72 POP (non-HRT) cases (PM 16.7%), 72 (non-HRT) controls (PM 15.3%)	Anterior vaginal wall	qRT-PCR, IHC	Increased P < 0.05	Increased P < 0.05
MMP2	MMP2	ECM degradation (matrix metalloproteinase)	Wang	2014	72 POP (non-HRT) cases (PM 16.7%), 72 (non-HRT) controls (PM 15.3%)	Anterior vaginal wall	qRT-PCR, IHC	Increased P < 0.05	Increased P < 0.05
MMP3	MMP3	ECM degradation (matrix metalloproteinase)	Wang	2014	72 POP (non-HRT) cases (PM 16.7%), 72 (non-HRT) controls (PM 15.3%)	Anterior vaginal wall	qRT-PCR, IHC	Increased P < 0.005	Increased P < 0.05
MMP9	MMP9	ECM degradation (matrix metalloproteinase)	Wang	2014	72 POP (non-HRT) cases (PM 16.7%), 72 (non-HRT) controls (PM 15.3%)	Anterior vaginal wall	qRT-PCR, IHC	Increased P < 0.05	Increased P < 0.05
TIMP1	TIMP1	Tissue inhibitor of MMP	Wang	2014	72 POP (non-HRT) cases (PM 16.7%), 72 (non-HRT) controls (PM 15.3%)	Anterior vaginal wall	qRT-PCR, IHC	Decreased P < 0.05	Decreased P < 0.05
HOXA11	HOXA11	Transcription factor (controls collagen metabolism and homoeostasis in the USL)	Yılmaz	2014	18 POP (non-HRT) cases 56.44 ± 4.5, 15 controls (non-HRT) 53.46 ± 12.15	USLs	qRT-PCR	NS	–
MMP2	MMP2	ECM degradation (matrix metalloproteinase)	Yılmaz	2014	18 POP (non-HRT) cases 56.44 ± 4.5, 15 controls (non-HRT) 53.46 ± 12.15	USLs	qRT-PCR	Increased P = 0.007	–
Collagen I	COL1A1	ECM (collagen)	Han	2014	60 cases: 30 POP (non-HRT) cases 63.2 ± 4.8, 30 POP+SUI (non-HRT) cases 63.2 ± 4.8; 30 (non-HRT) controls 60.52 ± 6.58	CLs, USLs and paraurethral tissues	IHC	–	Decreased P < 0.01
Collagen III	COL3A1	ECM (collagen)	Han	2014	60 cases: 30 POP (non-HRT) cases 63.2 ± 4.8, 30 POP+SUI (non-HRT) cases 63.2 ± 4.8; 30 (non-HRT) controls 60.52 ± 6.58	CLs, USLs and paraurethral tissues	IHC	–	Decreased P < 0.01
BCL-2	BCL2	Antiapoptotic protein	Saatli	2014	10 PM (non-HRT) POP (uterine prolapse) cases, 10 PM (non-HRT) controls	Anterior vaginal wall	qRT-PCR	Increased P < 0.001	–
BCL-XL	BCL2L1	Antiapoptotic protein	Saatli	2014	10 PM (non-HRT) POP (uterine prolapse) cases, 10 PM (non-HRT) controls	Anterior vaginal wall	qRT-PCR	Increased P < 0.001	–
BAX	BAX	Proapoptotic protein	Saatli	2014	10 PM (non-HRT) POP (uterine prolapse) cases, 10 PM (non-HRT) controls	Anterior vaginal wall	qRT-PCR	Increased P = 0.001	–
BAD	BAD	Proapoptotic protein	Saatli	2014	10 PM (non-HRT) POP (uterine prolapse) cases, 10 PM (non-HRT) controls	Anterior vaginal wall	qRT-PCR	Increased P = 0.004	–
Mfn2	MFN2	Mitochondrial membrane protein (maintenance and operation of the mitochondrial network)	Chen	2014	37 PM (non-HRT) POP cases, 23 PM (non-HRT) controls	USLs (fibroblasts)	qRT-PCR, Western blot	Increased P = 0.029	Increased P = 0.017
Procollagen 1A1	COL1A1	ECM (collagen)	Chen	2014	37 PM (non-HRT) POP cases, 23 PM (non-HRT) controls	USLs (fibroblasts)	qRT-PCR, Western blot	Decreased P = 0.012	Decreased P = 0.009
Procollagen 1A2	COL1A2	ECM (collagen)	Chen	2014	37 PM (non-HRT) POP cases, 23 PM (non-HRT) controls	USLs (fibroblasts)	qRT-PCR, Western blot	Decreased P = 0.008	Decreased P = 0.003
Procollagen 3A1	COL3A1	ECM (collagen)	Chen	2014	37 PM (non-HRT) POP cases, 23 PM (non-HRT) controls	USLs (fibroblasts)	qRT-PCR, Western blot	Decreased P = 0.041	Decreased P = 0.001
MMP1	MMP1	ECM degradation (matrix metalloproteinase)	Alarab 2014	2014	17 PrM POP (POP+SUI 64%) cases, 19 PrM (SUI 29%) controls	Vaginal	qRT-PCR, zymography, immunoblotting, and Luminex assay	NS	–
MMP2	MMP2	ECM degradation (matrix metalloproteinase)	Alarab 2014	2014	17 PrM POP (POP+SUI 64%) cases, 19 PrM (SUI 29%) controls	Vaginal	qRT-PCR, zymography, immunoblotting, and Luminex assay	Increased P < 0.05	NS
MMP7	MMP7	ECM degradation (matrix metalloproteinase)	Alarab 2014	2014	17 PrM POP (POP+SUI 64%) cases, 19 PrM (SUI 29%) controls	Vaginal	qRT-PCR, zymography, immunoblotting, and Luminex assay	Not detected	–
MMP8	MMP8	ECM degradation (matrix metalloproteinase)	Alarab 2014	2014	17 PrM POP (POP+SUI 64%) cases, 19 PrM (SUI 29%) controls	Vaginal	qRT-PCR, zymography, immunoblotting, and Luminex assay	Not detected	–
MMP9	MMP9	ECM degradation (matrix metalloproteinase)	Alarab 2014	2014	17 PrM POP (POP+SUI 64%) cases, 19 PrM (SUI 29%) controls	Vaginal	qRT-PCR, zymography, immunoblotting, and Luminex assay	NS	NS
MMP12	MMP12	ECM degradation (matrix metalloproteinase)	Alarab 2014	2014	17 PrM POP (POP+SUI 64%) cases, 19 PrM (SUI 29%) controls	Vaginal	qRT-PCR, zymography, immunoblotting, and Luminex assay	NS	Increased P < 0.05
Elastase	ELANE	Elastase (proteolysis of collagen-IV and elastin)	Alarab 2014	2014	17 PrM POP (POP+SUI 64%) cases, 19 PrM (SUI 29%) controls	Vaginal	qRT-PCR, zymography, immunoblotting, and Luminex assay	(low) NS	–
Cathepsin S	CTSS	Protease (expressed during repair or remodeling processes or in diseased and inflamed tissue)	Alarab 2014	2014	17 PrM POP (POP+SUI 64%) cases, 19 PrM (SUI 29%) controls	Vaginal	qRT-PCR, zymography, immunoblotting, and Luminex assay	(low) NS	–
Cathepsin L	CTSL	Protease (expressed during repair or remodeling processes or in diseased and inflamed tissue)	Alarab 2014	2014	17 PrM POP (POP+SUI 64%) cases, 19 PrM (SUI 29%) controls	Vaginal	qRT-PCR, zymography, immunoblotting, and Luminex assay	(low) NS	–
Cathepsin K	CTSK	Protease (expressed during repair or remodeling processes or in diseased and inflamed tissue)	Alarab 2014	2014	17 PrM POP (POP+SUI 64%) cases, 19 PrM (SUI 29%) controls	Vaginal	qRT-PCR, zymography, immunoblotting, and Luminex assay	(low) NS	–
TIMP1	TIMP1	Tissue inhibitor of MMP	Alarab 2014	2014	17 PrM POP (POP+SUI 64%) cases, 19 PrM (SUI 29%) controls	Vaginal	qRT-PCR, zymography, immunoblotting, and Luminex assay	Decreased in PP P < 0.05	Decreased in PP P < 0.05, NS in SP
TIMP2	TIMP2	Tissue inhibitor of MMP	Alarab 2014	2014	17 PrM POP (POP+SUI 64%) cases, 19 PrM (SUI 29%) controls	Vaginal	qRT-PCR, zymography, immunoblotting, and Luminex assay	Decreased in PP; increased in SP P < 0.05	NS
TIMP3	TIMP3	Tissue inhibitor of MMP	Alarab 2014	2014	17 PrM POP (POP+SUI 64%) cases, 19 PrM (SUI 29%) controls	Vaginal	qRT-PCR, zymography, immunoblotting, and Luminex assay	Decreased in PP P < 0.05	NS
TIMP4	TIMP4	Tissue inhibitor of MMP	Alarab 2014	2014	17 PrM POP (POP+SUI 64%) cases, 19 PrM (SUI 29%) controls	Vaginal	qRT-PCR, zymography, immunoblotting, and Luminex assay	Decreased in PP; increased in SP P < 0.05	NS
ADAMTS2	ADAMTS2	Extracellular protease	Alarab 2014	2014	17 PrM POP (POP+SUI 64%) cases, 19 PrM (SUI 29%) controls	Vaginal	qRT-PCR, zymography, immunoblotting, and Luminex assay	Increased P = 0.002	Increased P < 0.01
ADAMTS3	ADAMTS3	Extracellular protease	Alarab 2014	2014	17 PrM POP (POP+SUI 64%) cases, 19 PrM (SUI 29%) controls	Vaginal	qRT-PCR, zymography, immunoblotting, and Luminex assay	(low) NS	–
ADAMTS14	ADAMTS14	Extracellular protease	Alarab 2014	2014	17 PrM POP (POP+SUI 64%) cases, 19 PrM (SUI 29%) controls	Vaginal	qRT-PCR, zymography, immunoblotting, and Luminex assay	(low) NS	–
MMP1	MMP1	ECM degradation (matrix metalloproteinase)	Usta	2014	42 PM (non-HRT) POP cases, 49 PM (non-HRT) controls	RLs and USLs	IHC	–	Increased P = 0.0071 (RLs); P = 0.0054 (USLs)
DAPK2	DAPK2	Proapoptotic kinase	Moon	2013	12 POP cases (PM 50%), 5 controls (PM 60%)	USLs	Microarray gene expression (44049 genes); qRT-PCR	Increased P < 0.02	–
IL15	IL15	Cytokine	Moon	2013	12 POP cases (PM 50%), 5 controls (PM 60%)	USLs	Microarray gene expression (44049 genes); qRT-PCR	Increased P < 0.03	–
STAP2	STAP2	Signal transduction	Moon	2013	12 POP cases (PM 50%), 5 controls (PM 60%)	USLs	Microarray gene expression (44049 genes); qRT-PCR	Increased P < 0.04	–
LOX	LOX	ECM (elastin)	Shynlova	2013	13 PM POP cases, 5 PM controls	Anterior vaginal wall	qRT-PCR	NS	–
LOXL1	LOXL1	ECM (elastin)	Shynlova	2013	13 PM POP cases, 5 PM controls	Anterior vaginal wall	qRT-PCR	NS	–
LOXL2	LOXL2	ECM (elastin)	Shynlova	2013	13 PM POP cases, 5 PM controls	Anterior vaginal wall	qRT-PCR	Decreased P < 0.05	–
LOXL3	LOXL3	ECM (elastin)	Shynlova	2013	13 PM POP cases, 5 PM controls	Anterior vaginal wall	qRT-PCR	NS	–
LOXL4	LOXL4	ECM (elastin)	Shynlova	2013	13 PM POP cases, 5 PM controls	Anterior vaginal wall	qRT-PCR	NS	–
MMP1	MMP1	ECM degradation (matrix metalloproteinase)	Shynlova	2013	13 PM POP cases, 5 PM controls	Anterior vaginal wall	qRT-PCR	NS	–
MMP2	MMP2	ECM degradation (matrix metalloproteinase)	Shynlova	2013	13 PM POP cases, 5 PM controls	Anterior vaginal wall	qRT-PCR	NS	–
MMP9	MMP9	ECM degradation (matrix metalloproteinase)	Shynlova	2013	13 PM POP cases, 5 PM controls	Anterior vaginal wall	qRT-PCR	NS	–
MMP14	MMP14	ECM degradation (matrix metalloproteinase)	Shynlova	2013	13 PM POP cases, 5 PM controls	Anterior vaginal wall	qRT-PCR	NS	–
TIMP1	TIMP1	Tissue inhibitor of MMP	Shynlova	2013	13 PM POP cases, 5 PM controls	Anterior vaginal wall	qRT-PCR	NS	–
TIMP2	TIMP2	Tissue inhibitor of MMP	Shynlova	2013	13 PM POP cases, 5 PM controls	Anterior vaginal wall	qRT-PCR	NS	–
TIMP3	TIMP3	Tissue inhibitor of MMP	Shynlova	2013	13 PM POP cases, 5 PM controls	Anterior vaginal wall	qRT-PCR	NS	–
TIMP4	TIMP4	Tissue inhibitor of MMP	Shynlova	2013	13 PM POP cases, 5 PM controls	Anterior vaginal wall	qRT-PCR	Decreased P < 0.05	–
LOXL1	LOXL1	ECM (elastin)	Zhou	2013	53 (non-HRT) POP cases (PM 91%), 25 (non-HRT) controls (PM 92%)	CLs	IHC	–	Decreased P < 0.05
FBLN5	FBLN5	ECM (elastin)	Zhou	2013	53 (non-HRT) POP cases (PM 91%), 25 (non-HRT) controls (PM 92%)	CLs	IHC	–	Decreased P = 0.005
TGFβ1	TGFB1	Growth factor, cytokine (dominant regulator of multiple extracellular matrix components and enzymes)	Li BS	2013	30 (non-HRT) POP cases: n=10 POP-Q II (48.3 ± 9.4), n=10 POP-Q III (50.1 ± 8.7), n=10 POP-Q4 (54.6 ± 10.5); 20 (non-HRT) controls (49.4 ± 11.2)	Pubocervical fascia	IHC, Western blot	–	Decreased P = 0.005
CTGF	CTGF	Connective tissue growth factor (collagen synthesis regulation)	Li BS	2013	30 (non-HRT) POP cases: n=10 POP-Q II (48.3 ± 9.4), n=10 POP-Q III (50.1 ± 8.7), n=10 POP-Q4 (54.6 ± 10.5); 20 (non-HRT) controls (49.4 ± 11.2)	Pubocervical fascia	IHC, Western blot	–	Decreased P = 0.026
GPX1	GPX1	Antioxidant defense	Li BS	2013	30 (non-HRT) POP cases: n=10 POP-Q II (48.3 ± 9.4), n=10 POP-Q III (50.1 ± 8.7), n=10 POP-Q4 (54.6 ± 10.5); 20 (non-HRT) controls (49.4 ± 11.2)	Pubocervical fascia	IHC, Western blot	–	Decreased
Collagen I	COL1A1	ECM (collagen)	Yucel	2013	29 PM (non-HRT) POP cases; 35 PM (non-HRT) controls	USLs	IHC	–	Decreased P < 0.001
Collagen III	COL1A3	ECM (collagen)	Yucel	2013	29 PM (non-HRT) POP cases; 35 PM (non-HRT) controls	USLs	IHC	–	Increased P < 0.0001
Elastin	ELN	ECM (elastin)	Meijerink	2013	33 POP cases (PM 93.9%), 9 PrM controls	Vaginnal	IHC	–	Increased P = 0.01
Collagen II	COL2A1	ECM (collagen)	Meijerink	2013	33 POP cases (PM 93.9%), 9 PrM controls	Vaginnal	IHC	–	Increased P = 0.001
Collagen IV	COL4A1	ECM (collagen)	Meijerink	2013	33 POP cases (PM 93.9%), 9 PrM controls	Vaginnal	IHC	–	NS
Desmin	DES	Major intermediate filament protein essential for the structural integrity and function of muscle	Meijerink	2013	33 POP cases (PM 93.9%), 9 PrM controls	Vaginnal	IHC	–	NS
Fibronectin	FN1	Linker glycoprotein (in ECM)	Meijerink	2013	33 POP cases (PM 93.9%), 9 PrM controls	Vaginnal	IHC	–	NS
SMA	ACTA2	Smooth muscle contraction	Meijerink	2013	33 POP cases (PM 93.9%), 9 PrM controls	Vaginnal	IHC	–	Decreased P = 0.046
TGFβ1	TGFB1	Growth factor, cytokine (dominant regulator of multiple extracellular matrix components and enzymes)	Meijerink	2013	33 POP cases (PM 93.9%), 9 PrM controls	Vaginnal	IHC	–	Increased P = 0.023
VIP	VIP	Vasoactive intestinal peptide (innervation of pelvic floor)	Hu	2013	60 POP (non-HRT) cases (PM 76%, POP+SUI 37%)	Anterior vaginal epithelium	IHC, Western blot	–	Decreased POP I; POP II and POP II + SUI;POP III and POP III + SUI; POP IV and POP IV + SUI P<0.05 (all comparisons with controls)
FBLN5	FBLN5	ECM (elastin)	Zhao	2012	30 PM (non-HRT) POP cases, 30 PM (non-HRT) controls	USLs (cervical portion)	IHC	–	Decreased P = 0.049
LOXL1	LOXL1	ECM (elastin)	Zhao	2012	30 PM (non-HRT) POP cases, 30 PM (non-HRT) controls	USLs (cervical portion)	IHC	–	Decreased P = 0.001
Elastin	ELN	ECM (elastin)	Zhao	2012	30 PM (non-HRT) POP cases, 30 PM (non-HRT) controls	USLs (cervical portion)	IHC	–	NS
Collagen I	COL1A1	ECM (collagen)	Aznal	2012	4 PM cases, 6 PM controls	USLs	IHC	–	NS
Collagen III	COL1A3	ECM (collagen)	Aznal	2012	4 PM cases, 6 PM controls	USLs	IHC	–	NS
MMP1	MMP1	ECM degradation (matrix metalloproteinase)	Aznal	2012	4 PM cases, 6 PM controls	USLs	IHC	–	NS
MMP2	MMP2	ECM degradation (matrix metalloproteinase)	Aznal	2012	4 PM cases, 6 PM controls	USLs	IHC	–	NS
Elastin	ELN	ECM (elastin)	Aznal	2012	4 PM cases, 6 PM controls	USLs	IHC	–	NS
Tenascin	TNXC	Extracellular matrix glycoprotein	Aznal	2012	4 PM cases, 6 PM controls	USLs	IHC	–	NS
Collagen I	COL1A1	ECM (collagen)	Zhou	2012	17 POP cases: 5 PrM, 12 PM (non-HRT); 5 PrM controls	Anterior vaginal wall	Western blot	–	NS
Collagen III	COL1A3	ECM (collagen)	Zhou	2012	17 POP cases: 5 PrM, 12 PM (non-HRT); 5 PrM controls	Anterior vaginal wall	Western blot	–	Decreased (PrM cases vs. controls) P = 0.012
ERα	ESR1	Estrogen receptor	Shi	2012	40 PM (non-HRT) POP cases, 40 PM (non-HRT) controls	USLs (cervical portion)	Western blot, IHC, qRT-PCR	–	Decreased P = 0.008
miR-221	MIR221	miRNA (inhibition of ERα expression)	Shi	2012	40 PM (non-HRT) POP cases, 40 PM (non-HRT) controls	USLs (cervical portion)	Western blot, IHC, qRT-PCR	Increased P < 0.05	–
miR-222	MIR222	miRNA (inhibition of ERα expression)	Shi	2012	40 PM (non-HRT) POP cases, 40 PM (non-HRT) controls	USLs (cervical portion)	Western blot, IHC, qRT-PCR	Increased P < 0.05	–
FBLN3	FBLN3	ECM (elastin)	Ahn	2012	12 (non-HRT) POP cases (PM 41.7%), 12 (non-HRT) controls (PM 16.7%)	Anterior vaginal wall	qRT-PCR, IHC	NS	NS
MMP2	MMP2	ECM degradation (matrix metalloproteinase)	Liang	2012	27 uterine prolapse cases 59.0 ± 10.5; 14 controls 57.6 ± 8.6	USLs and cervical tissues	qRT-PCR, IHC	Increased (USLs) P = 0.012	Increased (USLs) P = 0.012
TIMP2	TIMP2	Tissue inhibitor of MMP	Liang	2012	27 uterine prolapse cases 59.0 ± 10.5; 14 controls 57.6 ± 8.6	USLs and cervical tissues	qRT-PCR, IHC	Decreased (USLs) P = 0.019	Decreased (USLs)P = 0.001
NE	ELANE	Elastase (proteolysis of collagen-IV and elastin)	Liang	2012	27 uterine prolapse cases 59.0 ± 10.5; 14 controls 57.6 ± 8.6	USLs and cervical tissues	qRT-PCR, IHC	NS	–
AAT	SERPINA1	Serine protease inhibitor (elastase inhibition)	Liang	2012	27 uterine prolapse cases 59.0 ± 10.5; 14 controls 57.6 ± 8.6	USLs and cervical tissues	qRT-PCR, IHC	Decreased (USLs) P = 0.025	Decreased (USLs) P < 0.0001
ERα	ESR1	Estrogen receptor	Dietrich	2012	13 POP (non-HRT) cases (PM 46%), 13 (non-HRT) controls (PM 38%)	USLs	qRT-PCR, IHC	Increased P < 0.001	ND
ERβ	ESR2	Estrogen receptor	Dietrich	2012	13 POP (non-HRT) cases (PM 46%), 13 (non-HRT) controls (PM 38%)	USLs	qRT-PCR, IHC	Increased (NS) P = 0.057	ND
PR	PGR	Progesterone receptor	Dietrich	2012	13 POP (non-HRT) cases (PM 46%), 13 (non-HRT) controls (PM 38%)	USLs	qRT-PCR, IHC	NS	ND
LGR7	RXFP1	Relaxin (peptide hormone produced in the ovary, the breast, and placenta) receptor	Dietrich	2012	13 POP (non-HRT) cases (PM 46%), 13 (non-HRT) controls (PM 38%)	USLs	qRT-PCR, IHC	NS	ND
LGR8	RXFP2	Relaxin (peptide hormone produced in the ovary, the breast, and placenta) receptor	Dietrich	2012	13 POP (non-HRT) cases (PM 46%), 13 (non-HRT) controls (PM 38%)	USLs	qRT-PCR, IHC	Not Detected	–
MHY11	MYH11	A major smooth muscle contractile protein	Bortolini	2012	PrM (PP): 23 POP cases, 14 controls; PM (non-HRT): 13 POP cases, 5 controls	Anterior vaginal wall	qRT-PCR	Decreased (PrM) P = 0.002	–
CALD1	CALD1	Smooth muscle contraction	Bortolini	2012	PrM (PP): 23 POP cases, 14 controls; PM (non-HRT): 13 POP cases, 5 controls	Anterior vaginal wall	qRT-PCR	Increased (PM) P = 0.03	–
ACTG2	ACTG2	Smooth muscle contraction	Bortolini	2012	PrM (PP): 23 POP cases, 14 controls; PM (non-HRT): 13 POP cases, 5 controls	Anterior vaginal wall	qRT-PCR	NS	–
TPM1	TPM1	Tropomyosin (actin-binding proteins involved in the contractile system of striated and smooth muscles)	Bortolini	2012	PrM (PP): 23 POP cases, 14 controls; PM (non-HRT): 13 POP cases, 5 controls	Anterior vaginal wall	qRT-PCR	NS	–
Bcl-2	BCL2	Antiapoptotic protein	Wen	2011	18 PrM (9 PP, 9 SP) POP cases, 18 PrM (9 PP, 9 SP) controls	Vaginal	qRT-PCR, Western blot	Decreased (SP) P = 0.03	Decreased (SP) P = 0.04
Bcl-xl	BCL2L1	Antiapoptotic protein	Wen	2011	18 PrM (9 PP, 9 SP) POP cases, 18 PrM (9 PP, 9 SP) controls	Vaginal	qRT-PCR, Western blot	NS	Decreased (SP) P = 0.04
BAX	BAX	Proapoptotic protein	Wen	2011	18 PrM (9 PP, 9 SP) POP cases, 18 PrM (9 PP, 9 SP) controls	Vaginal	qRT-PCR, Western blot	NS	Decreased (SP) P = 0.0001
BAD	BAD	Proapoptotic protein	Wen	2011	18 PrM (9 PP, 9 SP) POP cases, 18 PrM (9 PP, 9 SP) controls	Vaginal	qRT-PCR, Western blot	NS	Decreased (PP) P = 0.03
BMP1	BMP1	Bone morphogenetic protein (formation of cartilage)	Bortolini	2011	PrM (PP):23 POP cases, 16 controls; PM (non-HRT): 13 POP cases, 5 controls	Anterior vaginal wall	qRT-PCR, Western blot, IHC	Decreased (PrM, PM) P=0.01	Decrteased (PM) P = 0.01; increased PrM (130 kDa) P = 0.009
COL3A1/COL1A1	–	ECM (collagen)	Iwahashi	2011	16 PM (non-HRT) POP (uterine prolapse) cases, 20 PM (non-HRT) controls	Uterine cervical	Sodium dodecyl sulfate-polyacrylamide gel electrophoresis	–	Decreased COL3A1/COL1A1 ratio P < 0.01
COL5A1/COL1A1	–	ECM (collagen)	Iwahashi	2011	16 PM (non-HRT) POP (uterine prolapse) cases, 20 PM (non-HRT) controls	Uterine cervical	Sodium dodecyl sulfate-polyacrylamide gel electrophoresis	–	NS
MMP1	MMP1	ECM degradation (matrix metalloproteinase)	Dviri	2011	20 POP cases (PM 85%), 20 controls (PM 20%)	USLs and vaginal mucosa	IHC	–	Increased P = 0.004 (VT); P = 0.011 (USLs)
MMP9	MMP9	ECM degradation (matrix metalloproteinase)	Dviri	2011	20 POP cases (PM 85%), 20 controls (PM 20%)	USLs and vaginal mucosa	IHC	–	Increased P = 0.042 (VT); P = 0.015 (USLs)
MMP1	MMP1	ECM degradation (matrix metalloproteinase)	Vulic	2011	46 PM cases, 49 PM controls	USLs	IHC	–	Increased P = 0.038
Collagen I	COL1A1	ECM (collagen)	Vulic	2011	46 PM cases, 49 PM controls	USLs	IHC	–	Decreased P = 0.034
NE	ELANE	Elastase (proteolysis of collagen-IV and elastin)	Moon	2011	35 POP (non-HRT) cases (PM 83%), 39 (non-HRT) controls (PM 44%)	USLs	qRT-PCR, ELISA	Increased P = 0.049	Increased P < 0.013
MMP2	MMP2	ECM degradation (matrix metalloproteinase)	Moon	2011	35 POP (non-HRT) cases (PM 83%), 39 (non-HRT) controls (PM 44%)	USLs	qRT-PCR, ELISA	Increased P = 0.024	Increased P < 0.013
MMP9	MMP9	ECM degradation (matrix metalloproteinase)	Moon	2011	35 POP (non-HRT) cases (PM 83%), 39 (non-HRT) controls (PM 44%)	USLs	qRT-PCR, ELISA	NS	Increased P < 0.013
AAT	SERPINA1	Serine protease inhibitor (elastase inhibition)	Moon	2011	35 POP (non-HRT) cases (PM 83%), 39 (non-HRT) controls (PM 44%)	USLs	qRT-PCR, ELISA	Decreased P = 0.036	–
ERa	ESR1	Estrogen receptor	Zbucka-Kretowska	2011	4 PrM POP cases, 5 PrM controls; 12 PM POP cases, 9 PM controls	Upper third of the vesicovaginal and recto-vaginal walls	qRT-PCR	–	Increased (PrM and PrM+PM) P = 0.013 and P = 0.032
ERb	ESR2	Estrogen receptor	Zbucka-Kretowska	2011	4 PrM POP cases, 5 PrM controls; 12 PM POP cases, 9 PM controls	Upper third of the vesicovaginal and recto-vaginal walls	qRT-PCR	–	Decreased (PrM) P = 0.05
MMP2	MMP2	ECM degradation (matrix metalloproteinase)	Budatha	2011	19 PrM POP cases, 18 PrM controls; 34 PM POP cases, 5 PM controls	Anterior vaginal wall apex (vaginal muscularis)	qRT-PCR, gelatin zymography (12 PrM subjects, 23 PM subjects)	Increased (PM) P < 0.05	Increased (PrM) P < 0.05
MMP9	MMP9	ECM degradation (matrix metalloproteinase)	Budatha	2011	19 PrM POP cases, 18 PrM controls; 34 PM POP cases, 5 PM controls	Anterior vaginal wall apex (vaginal muscularis)	qRT-PCR, gelatin zymography (12 PrM subjects, 23 PM subjects)	NS	Increased (PrM and PM) P < 0.05 and P < 0.01
TIMP1	TIMP1	Tissue inhibitor of MMP	Liang	2010	19 (non-HRT) POP cases (PM 58%), 9 PrM controls	USLs and cervical	qRT-PCR, IHC	NS	NS
TIMP3	TIMP3	Tissue inhibitor of MMP	Liang	2010	19 (non-HRT) POP cases (PM 58%), 9 PrM controls	USLs and cervical	qRT-PCR, IHC	NS	NS
LOX	LOX	ECM (elastin)	Alarab	2010	15 PrM (PP) POP cases, 11 PrM (PP) controls	Vaginal	qRT-PCR, Western blot, IHC	Decreased P = 0.005	Decreased P = 0.005 (47 kD form); P = 0.05 (35 kD form)
LOXL1	LOXL1	ECM (elastin)	Alarab	2010	15 PrM (PP) POP cases, 11 PrM (PP) controls	Vaginal	qRT-PCR, Western blot, IHC	Decreased P = 0.0008	Decreased P = 0.01
LOXL2	LOXL2	ECM (elastin)	Alarab	2010	15 PrM (PP) POP cases, 11 PrM (PP) controls	Vaginal	qRT-PCR, Western blot, IHC	NS	NS
LOXL3	LOXL3	ECM (elastin)	Alarab	2010	15 PrM (PP) POP cases, 11 PrM (PP) controls	Vaginal	qRT-PCR, Western blot, IHC	Decreased P = 0.001	NS
LOXL4	LOXL4	ECM (elastin)	Alarab	2010	15 PrM (PP) POP cases, 11 PrM (PP) controls	Vaginal	qRT-PCR, Western blot, IHC	NS	NS
FBLN5	FBLN5	ECM (elastin)	Alarab	2010	15 PrM (PP) POP cases, 11 PrM (PP) controls	Vaginal	qRT-PCR, Western blot, IHC	NS	NS
FBN1	FBN1	ECM (elastin)	Alarab	2010	15 PrM (PP) POP cases, 11 PrM (PP) controls	Vaginal	qRT-PCR, Western blot, IHC	NS	NS
FBN2	FBN2	ECM (elastin)	Alarab	2010	15 PrM (PP) POP cases, 11 PrM (PP) controls	Vaginal	qRT-PCR, Western blot, IHC	NS	NS
CALD1	CALD1	Smooth muscle contraction	Takacs	2010a	9 (non-HRT) POP cases (PM 44%), 9 (non-HRT) controls (PM 44%)	USLs (cervical portion)	qRT-PCR, IHC, digital image analysis	Increased P=0.01	NS
SMA	ACTA2	Smooth muscle contraction	Takacs	2010a	9 (non-HRT) POP cases (PM 44%), 9 (non-HRT) controls (PM 44%)	USLs (cervical portion)	qRT-PCR, IHC, digital image analysis	CALD1/SMA ratio increased P=0.01	CALD1/SMA ratio increased P = 0.03
MYH11	MYH11	A major smooth muscle contractile protein	Takacs	2010a	9 (non-HRT) POP cases (PM 44%), 9 (non-HRT) controls (PM 44%)	USLs (cervical portion)	qRT-PCR, IHC, digital image analysis	NS	NS
ZNF322	ZNF322	Zinc finger protein (regulator of smooth muscle differentiation and function)	Takacs	2010a	9 (non-HRT) POP cases (PM 44%), 9 (non-HRT) controls (PM 44%)	USLs (cervical portion)	qRT-PCR, IHC, digital image analysis	NS	NS
ZNF417	ZNF417	Zinc finger protein (regulator of smooth muscle differentiation and function)	Takacs	2010a	9 (non-HRT) POP cases (PM 44%), 9 (non-HRT) controls (PM 44%)	USLs (cervical portion)	qRT-PCR, IHC, digital image analysis	NS	NS
ZNF493	ZNF493	Zinc finger protein (regulator of smooth muscle differentiation and function)	Takacs	2010a	9 (non-HRT) POP cases (PM 44%), 9 (non-HRT) controls (PM 44%)	USLs (cervical portion)	qRT-PCR, IHC, digital image analysis	NS	NS
ZNF606	ZNF606	Zinc finger protein (regulator of smooth muscle differentiation and function)	Takacs	2010a	9 (non-HRT) POP cases (PM 44%), 9 (non-HRT) controls (PM 44%)	USLs (cervical portion)	qRT-PCR, IHC, digital image analysis	NS	NS
ZNF644	ZNF644	Zinc finger protein (regulator of smooth muscle differentiation and function)	Takacs	2010a	9 (non-HRT) POP cases (PM 44%), 9 (non-HRT) controls (PM 44%)	USLs (cervical portion)	qRT-PCR, IHC, digital image analysis	NS	NS
FBLN3	FBLN3	ECM (elastin)	Takacs	2010b	8 (non-HRT) POP (uterine prolapse) cases (PM 50%), 8 (non-HRT) controls (PM 37%)	USLs (cervical portion)	qRT-PCR, IHC	NS	NS
FBLN5	FBLN5	ECM (elastin)	Takacs	2010b	8 (non-HRT) POP (uterine prolapse) cases (PM 50%), 8 (non-HRT) controls (PM 37%)	USLs (cervical portion)	qRT-PCR, IHC	Decreased P = 0.02	Decreased P = 0.002
Collagen I	COL1A1	ECM (collagen)	Mosier	2010	47 PM POP cases (local HRT 15%, systemic HRT 41%); 7 PM controls (systemic HRT 14%)	Anterior vaginal wall	qRT-PCR	Increased P = 0.009	–
Collagen III	COL3A1	ECM (collagen)	Mosier	2010	47 PM POP cases (local HRT 15%, systemic HRT 41%); 7 PM controls (systemic HRT 14%)	Anterior vaginal wall	qRT-PCR	Increased P = 0.017 (Collagen III/Collagen I ratio decreased)	–
Proelastin	ELN	ECM (elastin)	Mosier	2010	47 PM POP cases (local HRT 15%, systemic HRT 41%); 7 PM controls (systemic HRT 14%)	Anterior vaginal wall	qRT-PCR	NS	–
MMP3	MMP3	ECM degradation (matrix metalloproteinase)	Mosier	2010	47 PM POP cases (local HRT 15%, systemic HRT 41%); 7 PM controls (systemic HRT 14%)	Anterior vaginal wall	qRT-PCR	NS	–
MMP10	MMP10	ECM degradation (matrix metalloproteinase)	Mosier	2010	47 PM POP cases (local HRT 15%, systemic HRT 41%); 7 PM controls (systemic HRT 14%)	Anterior vaginal wall	qRT-PCR	NS	–
MMP11	MMP11	ECM degradation (matrix metalloproteinase)	Mosier	2010	47 PM POP cases (local HRT 15%, systemic HRT 41%); 7 PM controls (systemic HRT 14%)	Anterior vaginal wall	qRT-PCR	NS	–
MMP2	MMP2	ECM degradation (matrix metalloproteinase)	Strinic	2009	40 PM (non-HRT) POP cases, 40 PM (non-HRT) controls	USLs	IHC	–	NS
MMP1	MMP1	ECM degradation (matrix metalloproteinase)	Strinic	2009	40 PM (non-HRT) POP cases, 40 PM (non-HRT) controls	USLs	IHC	–	Increased P = 0.029
CALD1	CALD1	Smooth muscle contraction	Takacs	2009	11 (non-HRT) POP (uterine prolapse) cases (PM 63%), 11 (non-HRT) controls (PM 45%)	Anterior vaginal wall	qRT-PCR, IHC, digital image analysis	Decreased P = 0.02	Decreased P = 0.03
MYH11	MYH11	A major smooth muscle contractile protein	Takacs	2009	11 (non-HRT) POP (uterine prolapse) cases (PM 63%), 11 (non-HRT) controls (PM 45%)	Anterior vaginal wall	qRT-PCR, IHC, digital image analysis	Decreased P = 0.02	ND
HOXA13	HOXA13	Transcription factor (development of the upper vagina)	Connell	2009a	PrM: 20 POP cases, 11 controls ; PM: 25 POP cases	Anterior vaginal wall	qRT-PCR, IHC	Decreased (PrM) P < 0.001	ND
HOXA11	HOXA11	Transcription factor (collagen metabolism and homoeostasis in the USL)	Connell	2009b	PrM: 6 POP cases, 4 controls; PM: 6 POP cases, 6 controls	USLs	IHC	–	Decreased (PrM and PM) P < 0.01
VIP	VIP	Vasoactive intestinal peptide (innervation of pelvic floor)	Zhu	2009	60 POP cases PM (88%), 10 controls (PM 20%)	Anterior vaginal wall	Western blot	–	NS
FBN1	FBN1	ECM (elastin)	Söderberg	2009	PrM: 6 POP cases (HRT 17%), 8 controls (HRT 13%); PM: 9 POP cases (HRT 78%), 6 controls (HRT 33%)	Para-urethral ligaments	qRT-PCR, IHC	NS	NS
FBLN5	FBLN5	ECM (elastin)	Söderberg	2009	PrM: 6 POP cases (HRT 17%), 8 controls (HRT 13%); PM: 9 POP cases (HRT 78%), 6 controls (HRT 33%)	Para-urethral ligaments	qRT-PCR, IHC	Decreased (PrM and PM) P = 0.001	NS
Decorin	DCN	Small leucine-rich proteoglycan (influence on collagen fibril assembly)	Söderberg	2009	PrM: 6 POP cases (HRT 17%), 8 controls (HRT 13%); PM: 9 POP cases (HRT 78%), 6 controls (HRT 33%)	Para-urethral ligaments	qRT-PCR, IHC	Decreased (PrM) P = 0.0001	Decreased (PrM)
Lumican	LUM	Small leucine-rich proteoglycan (collagen fibril organization)	Söderberg	2009	PrM: 6 POP cases (HRT 17%), 8 controls (HRT 13%); PM: 9 POP cases (HRT 78%), 6 controls (HRT 33%)	Para-urethral ligaments	qRT-PCR, IHC	Decreased (PrM) P = 0.001	NS
Fibromodulin	FMOD	Small interstitial proteoglycan (collagen fibrillogenesis)	Söderberg	2009	PrM: 6 POP cases (HRT 17%), 8 controls (HRT 13%); PM: 9 POP cases (HRT 78%), 6 controls (HRT 33%)	Para-urethral ligaments	qRT-PCR, IHC	Decreased (PrM and PM) P = 0.004	NS
Collagen I	COL1A1	ECM (collagen)	Söderberg	2009	PrM: 6 POP cases (HRT 17%), 8 controls (HRT 13%); PM: 9 POP cases (HRT 78%), 6 controls (HRT 33%)	Para-urethral ligaments	qRT-PCR, IHC	NS	NS
Collagen III	COL3A1	ECM (collagen)	Söderberg	2009	PrM: 6 POP cases (HRT 17%), 8 controls (HRT 13%); PM: 9 POP cases (HRT 78%), 6 controls (HRT 33%)	Para-urethral ligaments	qRT-PCR, IHC	NS	NS
LOXL1	LOXL1	ECM (elastin)	Jung	2009	30 PM (non-HRT) cases, 30 PM (non-HRT) controls	USLs	qRT-PCR, Western blot	Increased P =0.017	Increased
FBLN5	FBLN5	ECM (elastin)	Jung	2009	30 PM (non-HRT) cases, 30 PM (non-HRT) controls	USLs	qRT-PCR, Western blot	Decreased P = 0.42	Decreased
IL-6	IL6	Cytokine	Brizzolara	2009	8 POP cases (PM 38%, HRT 25%), 9 controls (PM 33%, HRT 11%)	RLs and USLs	Microarray gene expression; qRT-PCR	Increased FC 9.8	–
THBS1	THBS1	Adhesive glycoprotein (mediates cell-to-cell and cell-to-matrix interactions)	Brizzolara	2009	8 POP cases (PM 38%, HRT 25%), 9 controls (PM 33%, HRT 11%)	RLs and USLs	Microarray gene expression; qRT-PCR	Increased FC 3.5	–
PTGS2	PTGS2	Prostaglandin-endoperoxide synthase	Brizzolara	2009	8 POP cases (PM 38%, HRT 25%), 9 controls (PM 33%, HRT 11%)	RLs and USLs	Microarray gene expression; qRT-PCR	Increased FC 2.4	–
ATF3	ATF3	Activating transcription factor	Brizzolara	2009	8 POP cases (PM 38%, HRT 25%), 9 controls (PM 33%, HRT 11%)	RLs and USLs	Microarray gene expression; qRT-PCR	Increased FC 2.6	–
NPY	NPY	Neuropeptide (influences many physiological processes)	Zhu	2008	14 PM (non-HRT) POP cases, 13 PM (non-HRT) SUI cases, 13 PM (non-HRT) controls	Anterior and posterior vaginal epithelium	IHC, DNA hybridization in situ	Not detected	Decreased (SUI, posterior vaginal epithelium) compared to the POP (P < 0.05) and control (P < 0.05) groups
HOXA11	HOXA11	Transcription factor (controls collagen metabolism and homoeostasis in the USL)	Connell	2008	18 POP cases (PM 39%), 10 controls (PM 40%)	USLs	qRT-PCR, IHC	Decreased P < 0.01	Decreased
Collagen I	COL1A1	ECM (collagen)	Connell	2008	18 POP cases (PM 39%), 10 controls (PM 40%)	USLs	qRT-PCR, IHC	Decreased P = 0.03	–
Collagen III	COL3A1	ECM (collagen)	Connell	2008	18 POP cases (PM 39%), 10 controls (PM 40%)	USLs	qRT-PCR, IHC	Decreased P < 0.01	–
MMP2	MMP2	ECM degradation (matrix metalloproteinase)	Connell	2008	18 POP cases (PM 39%), 10 controls (PM 40%)	USLs	qRT-PCR, IHC	Increased P = 0.04	–
MMP9	MMP9	ECM degradation (matrix metalloproteinase)	Connell	2008	18 POP cases (PM 39%), 10 controls (PM 40%)	USLs	qRT-PCR, IHC	NS	–
Desmosine	–	Biomarker of elastin degradation	Klutke	2008	31 POP cases 54.0 (33 –79), 29 controls 47.4 (35 – 66)	USLs	qRT-PCR,radioimmunoassay	Decreased (in subgroups: parity 2 and complete procidentia) P < 0.05	–
LOX	LOX	ECM (elastin)	Klutke	2008	31 POP cases 54.0 (33 –79), 29 controls 47.4 (35 – 66)	USLs	qRT-PCR,radioimmunoassay	Decreased P = 0.046	–
LOXL1	LOXL1	ECM (elastin)	Klutke	2008	31 POP cases 54.0 (33 –79), 29 controls 47.4 (35 – 66)	USLs	qRT-PCR,radioimmunoassay	Decreased P = 0.020	–
LOXL2	LOXL2	ECM (elastin)	Klutke	2008	31 POP cases 54.0 (33 –79), 29 controls 47.4 (35 – 66)	USLs	qRT-PCR,radioimmunoassay	Decreased P = 0.048	–
FBLN5	FBLN5	ECM (elastin)	Klutke	2008	31 POP cases 54.0 (33 –79), 29 controls 47.4 (35 – 66)	USLs	qRT-PCR,radioimmunoassay	Increased P = 0.047	–
Elastin	ELN	ECM (elastin)	Goepel	2008	30 PM (non-systemic HRT) POP cases, 29 PM controls	USLs	IHC	–	Decreased P < 0.001
Tenascin	TNXC	Extracellular matrix glycoprotein	Goepel	2008	30 PM (non-systemic HRT) POP cases, 29 PM controls	USLs	IHC	–	Increased
ACTA3	ACTG2	Smooth muscle contraction	Hundley	2008	15 POP cases 58.8 ± 8.9, 13 controls 46.1 ± 7.8	Rectus musCLse	qRT-PCR	NS	–
LIMAB1	ABLIM1	Cytoskeletal LIM protein that binds to actin filament	Hundley	2008	15 POP cases 58.8 ± 8.9, 13 controls 46.1 ± 7.8	Rectus musCLse	qRT-PCR	NS	–
MLCK	MYLK	Calcium/calmodulin-dependent myosin light chain kinase implicated in smooth muscle contraction	Hundley	2008	15 POP cases 58.8 ± 8.9, 13 controls 46.1 ± 7.8	Rectus musCLse	qRT-PCR	NS	–
SMA	ACTA2	Smooth muscle contraction	Hundley	2008	15 POP cases 58.8 ± 8.9, 13 controls 46.1 ± 7.8	Rectus musCLse	qRT-PCR	NS	–
MMP2	MMP2	ECM degradation (matrix metalloproteinase)	Choy	2008	15 POP cases, 15 age-matched controls	CLs	qRT-PCR	Increased P = 0.004	–
MMP9	MMP9	ECM degradation (matrix metalloproteinase)	Choy	2008	15 POP cases, 15 age-matched controls	CLs	qRT-PCR	NS	–
Elastin	ELN	ECM (elastin)	Karam	2007	33 PM POP (cystocele) (HRT 51%) cases, 10 PM (HRT 30%) controls	Anterior vaginal wall	IHC	–	Decreased P = 0.049
Decorin	DCN	Small leucine-rich proteoglycan, (influence on collagen fibril assembly)	Song	2007	9 POP cases 60.1±12.8; 6 SUI+POP cases 54.7±16.4; 7 PrM controls	Anterior vaginal wall	qRT-PCR	Increased (PrM SUI/POP and PrM POP) P < 0.05 and P < 0.01	–
Collagen III	COL3A1	ECM (collagen)	Song	2007	13 PrM POP cases, 12 PrM controls	Anterior vaginal wall	IHC	NS	–
Collagen I	COL1A1	ECM (collagen)	Lin	2007	23 POP cases (POP+SUI 12, PM 65%, non-HRT), 15 controls (PM 13%, non-HRT)	Anterior vaginal wall	IHC	–	NS
Collagen III	COL3A1	ECM (collagen)	Lin	2007	23 POP cases (POP+SUI 12, PM 65%, non-HRT), 15 controls (PM 13%, non-HRT)	Anterior vaginal wall	IHC	–	Decreased P = 0.025
Collagen IV	COL4A1	ECM (collagen)	Lin	2007	23 POP cases (POP+SUI 12, PM 65%, non-HRT), 15 controls (PM 13%, non-HRT)	Anterior vaginal wall	IHC	–	NS
Collagen V	COL5A1	ECM (collagen)	Lin	2007	23 POP cases (POP+SUI 12, PM 65%, non-HRT), 15 controls (PM 13%, non-HRT)	Anterior vaginal wall	IHC	–	NS
Collagen VI	COL6A1	ECM (collagen)	Lin	2007	23 POP cases (POP+SUI 12, PM 65%, non-HRT), 15 controls (PM 13%, non-HRT)	Anterior vaginal wall	IHC	–	NS
Elastin	ELN	ECM (elastin)	Lin	2007	23 POP cases (POP+SUI 12, PM 65%, non-HRT), 15 controls (PM 13%, non-HRT)	Anterior vaginal wall	IHC	–	NS
Fibronectin	FN1	Linker glycoprotein (in ECM)	Lin	2007	23 POP cases (POP+SUI 12, PM 65%, non-HRT), 15 controls (PM 13%, non-HRT)	Anterior vaginal wall	IHC	–	NS
Vitronectin	VTN	Linker glycoprotein (in ECM)	Lin	2007	23 POP cases (POP+SUI 12, PM 65%, non-HRT), 15 controls (PM 13%, non-HRT)	Anterior vaginal wall	IHC	–	NS
Laminin	–	Linker glycoprotein (in ECM)	Lin	2007	23 POP cases (POP+SUI 12, PM 65%, non-HRT), 15 controls (PM 13%, non-HRT)	Anterior vaginal wall	IHC	–	NS
Hydroxyproline	–	Amino acid produced in the digestion of hydrolytic decomposition of proteins, especially of collagens	Phillips	2006	14 POP cases (PM 57%, HRT 7%), 14 controls (PM 57%)	USLs and vaginal	IHC	–	NS
MMP2	MMP2	ECM degradation (matrix metalloproteinase)	Phillips	2006	14 POP cases (PM 57%, HRT 7%), 14 controls (PM 57%)	USLs and vaginal tissue (VT)	IHC	–	Increased pro-MMP2 (VT); P = 0.0034 (whole set); P = 0.0234 (PM)
MMP9	MMP9	ECM degradation (matrix metalloproteinase)	Phillips	2006	14 POP cases (PM 57%, HRT 7%), 14 controls (PM 57%)	USLs and vaginal tissue (VT)	IHC	–	NS
TIMP2	TIMP2	Tissue inhibitor of MMP	Phillips	2006	14 POP cases (PM 57%, HRT 7%), 14 controls (PM 57%)	USLs and vaginal tissue (VT)	IHC	–	NS
MMP1	MMP1	ECM degradation (matrix metalloproteinase)	Gabriel	2006	17 POP cases (PM 94%, HRT 6%), 18 controls (PM 83%, HRT 11%)	USLs	IHC	–	NS
MMP2	MMP2	ECM degradation (matrix metalloproteinase)	Gabriel	2006	17 POP cases (PM 94%, HRT 6%), 18 controls (PM 83%, HRT 11%)	USLs	IHC	–	Increased P = 0.004
MYH3	MYH3	Myosin (muscle contraction)	Hundley	2006	17 POP cases 62.4 ± 6.5, 23 controls 45.3 ± 7.4	Pubococcygeus musCLse	qRT-PCR	Decreased P = 0.028 (P = 0.027 in age-matched subset)	–
MyBP-H	MYBPH	Myosin (muscle contraction)	Hundley	2006	17 POP cases 62.4 ± 6.5, 23 controls 45.3 ± 7.4	Pubococcygeus musCLse	qRT-PCR	Decreased P = 0.042 (P = 0.036 in age-matched subset)	–
LOX	LOX	ECM (elastin)	Kobak	2005	9 POP cases (PM 78%), 8 controls (PM 14%)	USLs	qRT-PCR	Decreased P = 0.049	–
TGFβ2	TGFB2	Growth factor, cytokine	Kobak	2005	9 POP cases (PM 78%), 8 controls (PM 14%)	USLs	qRT-PCR	NS	–
Collagen I	COL1A1	ECM (collagen)	Moalli	2005	62 POP cases (PM 74%, HRT 35%), 15 PrM controls	Full thickness vaginal apex	Laser scanning confocal microscopy and immunofluorescence, gelatin zymography	–	NS
Collagen III	COL3A1	ECM (collagen)	Moalli	2005	62 POP cases (PM 74%, HRT 35%), 15 PrM controls	Full thickness vaginal apex	Laser scanning confocal microscopy and immunofluorescence, gelatin zymography	–	Increased P = 0.031
Collagen V	COL5A1	ECM (collagen)	Moalli	2005	62 POP cases (PM 74%, HRT 35%), 15 PrM controls	Full thickness vaginal apex	Laser scanning confocal microscopy and immunofluorescence, gelatin zymography	–	NS
MMP2	MMP2	ECM degradation (matrix metalloproteinase)	Moalli	2005	62 POP cases (PM 74%, HRT 35%), 15 PrM controls	Full thickness vaginal apex	Laser scanning confocal microscopy and immunofluorescence, gelatin zymography	–	NS
MMP9	MMP9	ECM degradation (matrix metalloproteinase)	Moalli	2005	62 POP cases (PM 74%, HRT 35%), 15 PrM controls	Full thickness vaginal apex	Laser scanning confocal microscopy and immunofluorescence, gelatin zymography	–	Increased (active MMP9) P = 0.030
Collagen I	COL1A1	ECM (collagen)	Gabriel	2005	25 PM (non-HRT) POP cases, 16 PM (non-HRT) controls	USLs	IHC	–	NS
Collagen III	COL3A1	ECM (collagen)	Gabriel	2005	25 PM (non-HRT) POP cases, 16 PM (non-HRT) controls	USLs	IHC	–	Increased
SMA	ACTA2	Smooth muscle contraction	Gabriel	2005	25 PM (non-HRT) POP cases, 16 PM (non-HRT) controls	USLs	IHC	–	NS
p53	Tp53	Tumor suppressor gene	Bai	2005	20 PM (non-HRT) POP cases, 24 PM (non-HRT) controls	USLs	Western blot	–	Decreased P < 0.0001
p21	CDKN1A	Tumor suppressor gene	Bai	2005	20 PM (non-HRT) POP cases, 24 PM (non-HRT) controls	USLs	Western blot	–	Decreased P < 0.0001
ER	–	Estrogen receptor	Bai	2005	20 PM (non-HRT) POP cases, 24 PM (non-HRT) controls	USLs	Western blot	–	Decreased P < 0.0001
PR	PGR	Progesterone receptor	Bai	2005	20 PM (non-HRT) POP cases, 24 PM (non-HRT) controls	USLs	Western blot	–	Decreased P < 0.0001
ERα	ESR1	Estrogen receptor	Ewies	2004	33 POP cases ( PM 76%, HRT 30%), 25 controls (PM 40%, non-HRT)	CLs	IHC	–	Increased (PM non-HRT) P < 0.001
ERβ	ESR2	Estrogen receptor	Ewies	2004	33 POP cases ( PM 76%, HRT 30%), 25 controls (PM 40%, non-HRT)	CLs	IHC	–	Increased (PrM) P = 0.02
PR	PGR	Progesterone receptor	Ewies	2004	33 POP cases ( PM 76%, HRT 30%), 25 controls (PM 40%, non-HRT)	CLs	IHC	–	Increased (PrM) P = 0.03
AR	AR	Androgen receptor	Ewies	2004	33 POP cases ( PM 76%, HRT 30%), 25 controls (PM 40%, non-HRT)	CLs	IHC	–	Increased (PrM and PM non-HRT) P = 0.004 and P = 0.08
Ki-67	MKI67	Marker of proliferation	Ewies	2004	33 POP cases ( PM 76%, HRT 30%), 25 controls (PM 40%, non-HRT)	CLs	IHC	–	Not Detected
Cathepsin K	CTSK	Protease (expressed during repair or remodeling processes or in diseased and inflamed tissue)	Chen BH	2004	12 PrM (PP) POP+SUI cases, 15 PrM (PP) controls	Full-thickness peri-urethral vaginal wall	qRT-PCR, Western blot	NS	NS
AAT	SERPINA1	Serine protease inhibitor (elastase inhibition)	Chen BH	2004	12 PrM (PP) POP+SUI cases, 15 PrM (PP) controls	Full-thickness peri-urethral vaginal wall	qRT-PCR, Western blot	Decreased P = 0.018	Decreased P = 0.03
NE	ELANE	Elastase (proteolysis of collagen-IV and elastin)	Chen BH	2004	12 PrM (PP) POP+SUI cases, 15 PrM (PP) controls	Full-thickness peri-urethral vaginal wall	qRT-PCR, Western blot	NS	NS
m-calpain	CAPN2	Neutral protease (degradation of the extracellular matrix)	Chen GD	2004	11 POP (non-HRT) cases (PM 36%), 11 PrM (non-HRT) controls	Anterior vaginal wall	qRT-PCR, Western blot	Decreased P < 0.05	NS
µ-calpain	CAPN1	Neutral protease (degradation of the extracellular matrix)	Chen GD	2004	11 POP (non-HRT) cases (PM 36%), 11 PrM (non-HRT) controls	Anterior vaginal wall	qRT-PCR, Western blot	Decreased P < 0.05	Decreased P < 0.005
Collagen I	COL1A1	ECM (collagen)	Ewies	2003	33 POP cases ( PM 76%, HRT 30%), 25 controls (PM 40%, non-HRT)	CLs	IHC	–	NS
Collagen III	COL3A1	ECM (collagen)	Ewies	2003	33 POP cases ( PM 76%, HRT 30%), 25 controls (PM 40%, non-HRT)	CLs	IHC	–	Increased (PrM and PM non-HRT) P < 0.001 and P = 0.02
Elastin	ELN	ECM (elastin)	Ewies	2003	33 POP cases ( PM 76%, HRT 30%), 25 controls (PM 40%, non-HRT)	CLs	IHC	–	Decreased (PrM and PM non-HRT) P = 0.02 and P < 0.001
Tenascin	TNXC	Extracellular matrix glycoprotein	Ewies	2003	33 POP cases ( PM 76%, HRT 30%), 25 controls (PM 40%, non-HRT)	CLs	IHC	–	Increased P < 0.001
ER-a	ESR1	Estrogen receptor	Lang	2003	7 PrM POP cases, 12 PrM controls; 18 PM POP cases, 20 PM controls; all subjects, non-HRT	CLs and USLs	IHC	Decreased (PrM) P < 0.01	–
MMP1	MMP1	ECM degradation (matrix metalloproteinase)	Chen BH	2002	7 POP+SUI (HRT) cases, 63 (54–75), 15 controls	Anterior vaginal wall	qRT-PCR	Increased P = 0.05	–
MMP2	MMP2	ECM degradation (matrix metalloproteinase)	Chen BH	2002	7 POP+SUI (HRT) cases, 63 (54–75), 15 controls	Anterior vaginal wall	qRT-PCR	NS	–
MMP9	MMP9	ECM degradation (matrix metalloproteinase)	Chen BH	2002	7 POP+SUI (HRT) cases, 63 (54–75), 15 controls	Anterior vaginal wall	qRT-PCR	NS	–
TIMP1	TIMP1	Tissue inhibitor of MMP	Chen BH	2002	7 POP+SUI (HRT) cases, 63 (54–75), 15 controls	Anterior vaginal wall	qRT-PCR	Decreased P = 0.03	–
TIMP2	TIMP2	Tissue inhibitor of MMP	Chen BH	2002	7 POP+SUI (HRT) cases, 63 (54–75), 15 controls	Anterior vaginal wall	qRT-PCR	NS	–
TIMP3	TIMP3	Tissue inhibitor of MMP	Chen BH	2002	7 POP+SUI (HRT) cases, 63 (54–75), 15 controls	Anterior vaginal wall	qRT-PCR	NS	–
Era	ESR1	Estrogen receptor	Copas	2001	45 UI and/or POP cases (HRT 53%), 10 controls	Levator Ani MusCLse and Fascia	IHC	–	Increased (non-HRT) P < 0.03; decreased (PM/HRT) P < 0.001
PR	PGR	Progesterone receptor	Copas	2001	45 UI and/or POP cases (HRT 53%), 10 controls	Levator Ani MusCLse and Fascia	IHC	–	NS
AR	AR	Androgen receptor	Copas	2001	45 UI and/or POP cases (HRT 53%), 10 controls	Levator Ani MusCLse and Fascia	IHC	–	NS
Caldesmon	CALD1	Smooth muscle contraction	Boreham	2001	15 POP/UI (PM 60%, HRT 20%), 11 controls (PM 9%)	Vaginal	Western blot, qRT-PCR	–	Increased P ≤ 0.02
SM-MHC	MYH11	A major smooth muscle contractile protein	Boreham	2001	15 POP/UI (PM 60%, HRT 20%), 11 controls (PM 9%)	Vaginal	Western blot, qRT-PCR	–	NS
Collagen III	COL3A1	ECM (collagen)	Liapis	2001	32 POP cases (PM 53%); 34 POP+SUI cases (PM 53%); 28 controls (PM 64%)	Paravaginal fascia and USLs	IHC, Western blot	–	Decreased (POP+SUI in both sites of biopsy) P < 0.05
Total collagen and collagen I/III ratio	–	ECM (collagen)	Jackson	1996	8 PrM POP cases, 10 PrM controls	Vaginal epithelial	Hydroxyproline assay with a modified ion-exchange method; transmittance densitometry of the gel with a flatbed optical scanner; autoradiography	–	Decreased (total collagen) P = 0.003; collagen I/III ratio, NS
MMP2	MMP2	ECM degradation (matrix metalloproteinase)	Jackson	1996	8 PrM POP cases, 10 PrM controls	Vaginal epithelial	Hydroxyproline assay with a modified ion-exchange method; transmittance densitometry of the gel with a flatbed optical scanner; autoradiography	–	Increased (proMMP2, active MMP2) P = 0.002, P = 0.048
MMP9	MMP9	ECM degradation (matrix metalloproteinase)	Jackson	1996	8 PrM POP cases, 10 PrM controls	Vaginal epithelial	Hydroxyproline assay with a modified ion-exchange method; transmittance densitometry of the gel with a flatbed optical scanner; autoradiography	–	Increased (proMMP9) P = 0.048
Cathepsin	CTSK	Protease (expressed during repair or remodeling processes or in diseased and inflamed tissue)	Jackson	1996	8 PrM POP cases, 10 PrM controls	Vaginal epithelial	Hydroxyproline assay with a modified ion-exchange method; transmittance densitometry of the gel with a flatbed optical scanner; autoradiography	–	NS
Ellastin	ELN	ECM (elastin)	Jackson	1996	8 PrM POP cases, 10 PrM controls	Vaginal epithelial	Hydroxyproline assay with a modified ion-exchange method; transmittance densitometry of the gel with a flatbed optical scanner; autoradiography	–	NS
