# Supplementary material for: Expression changes in pelvic organ prolapse: a systematic review and in silico study
Source: Sci Rep. 2017 Aug 9;7:7668. doi: 10.1038/s41598-017-08185-6 (PMC5550478; doi:10.1038/s41598-017-08185-6)
Supplement: Supplementary file 3 — Dataset 2 [file 41598_2017_8185_MOESM3_ESM.xls]

## Sheet: Abbreviations
AVW	anterior vaginal wall
PM	postmenopausal
PrM	premenopausal
RLs	round ligaments
USLs	uterosacral ligaments

## Sheet: Up-regulated
Set	#Term	ID	Input number	Background number	Class	P-Value	Corrected P-Value	Common for 5 sets
PrM_USLs	A band	GO:0031672	6	34	Component	0.000385845	0.00257399	No
PrM_USLs	acetyl-CoA metabolic process	GO:0006084	5	33	Process	0.00217213	0.0110123	No
PM_RLs	actin binding	GO:0003779	10	388	Function	0.00393744	0.0189396	No
PrM_RLs	actin binding	GO:0003779	7	388	Function	0.0113595	0.0486555	No
PrM_USLs	actin binding	GO:0003779	30	388	Function	1.7805e-07	2.55675e-06	No
PM_RLs	actin cytoskeleton	GO:0015629	14	450	Component	0.000112069	0.00104405	No
PrM_USLs	actin cytoskeleton	GO:0015629	24	450	Component	0.000682117	0.00418435	No
AVW	actin cytoskeleton organization	GO:0030036	5	536	Process	0.00134179	0.00542742	No
PM_RLs	actin cytoskeleton organization	GO:0030036	17	536	Process	1.67311e-05	0.000199959	No
PrM_RLs	actin cytoskeleton organization	GO:0030036	10	536	Process	0.00213545	0.0153423	No
PrM_USLs	actin cytoskeleton organization	GO:0030036	42	536	Process	4.49068e-10	8.61302e-09	No
PrM_RLs	actin cytoskeleton reorganization	GO:0031532	5	87	Process	0.000263595	0.00310235	No
PrM_USLs	actin filament binding	GO:0051015	11	119	Function	0.000349456	0.00237698	No
PrM_USLs	actin filament bundle assembly	GO:0051017	9	116	Process	0.00356915	0.0165741	No
PrM_USLs	actin filament bundle organization	GO:0061572	9	120	Process	0.00439329	0.0196705	No
PM_RLs	actin filament organization	GO:0007015	10	312	Process	0.000842071	0.00566677	No
PrM_USLs	actin filament organization	GO:0007015	22	312	Process	2.83035e-05	0.000263188	No
PM_RLs	actin filament polymerization	GO:0030041	6	152	Process	0.00344702	0.0172013	No
PrM_USLs	actin filament polymerization	GO:0030041	11	152	Process	0.00224485	0.0113433	No
PrM_RLs	actin filament-based movement	GO:0030048	6	113	Process	9.66736e-05	0.00139345	No
PrM_USLs	actin filament-based movement	GO:0030048	11	113	Process	0.000231851	0.00168208	No
AVW	actin filament-based process	GO:0030029	6	620	Process	0.000359126	0.0018897	No
PM_RLs	actin filament-based process	GO:0030029	19	620	Process	8.58239e-06	0.000110721	No
PrM_RLs	actin filament-based process	GO:0030029	15	620	Process	1.03373e-05	0.00022793	No
PrM_USLs	actin filament-based process	GO:0030029	49	620	Process	1.19348e-11	2.7165e-10	No
PM_RLs	actin polymerization or depolymerization	GO:0008154	6	176	Process	0.00680671	0.028526	No
PrM_USLs	actin polymerization or depolymerization	GO:0008154	11	176	Process	0.006333	0.0262884	No
PrM_USLs	actin-based cell projection	GO:0098858	11	179	Component	0.00710661	0.0287927	No
PrM_RLs	actin-mediated cell contraction	GO:0070252	6	94	Process	3.65788e-05	0.000676557	No
PrM_USLs	actin-mediated cell contraction	GO:0070252	8	94	Process	0.00349406	0.0162651	No
PM_RLs	activation of immune response	GO:0002253	13	480	Process	0.000696599	0.00485711	No
PM_USLs	activation of immune response	GO:0002253	14	480	Process	9.81747e-06	9.99292e-05	No
PrM_RLs	activation of immune response	GO:0002253	10	480	Process	0.000962571	0.00838223	No
PrM_USLs	activation of immune response	GO:0002253	31	480	Process	3.94762e-06	4.42005e-05	No
PrM_USLs	activation of innate immune response	GO:0002218	18	249	Process	0.000109443	0.000862985	No
PM_RLs	activation of protein kinase activity	GO:0032147	8	293	Process	0.00686578	0.0287521	No
PM_USLs	activation of protein kinase activity	GO:0032147	7	293	Process	0.00493404	0.0186647	No
PrM_USLs	activation of protein kinase activity	GO:0032147	17	293	Process	0.00171117	0.00901084	No
PM_RLs	active transmembrane transporter activity	GO:0022804	10	350	Function	0.00192764	0.0109572	No
PrM_USLs	active transmembrane transporter activity	GO:0022804	18	350	Function	0.0043209	0.0193691	No
PM_USLs	actomyosin structure organization	GO:0031032	5	146	Process	0.00399799	0.0158203	No
PrM_USLs	actomyosin structure organization	GO:0031032	13	146	Process	0.000148217	0.00112677	No
PM_RLs	acute inflammatory response	GO:0002526	7	144	Process	0.000505814	0.00372149	No
PM_USLs	acute inflammatory response	GO:0002526	13	144	Process	8.03495e-11	2.32069e-09	No
PrM_USLs	acute inflammatory response	GO:0002526	11	144	Process	0.00150757	0.00811237	No
PrM_USLs	acyl-CoA metabolic process	GO:0006637	8	90	Process	0.00272786	0.0132992	No
PM_RLs	acylglycerol metabolic process	GO:0006639	7	110	Process	0.000105921	0.00100178	No
PrM_USLs	acylglycerol metabolic process	GO:0006639	8	110	Process	0.00833014	0.0324233	No
PM_RLs	adaptive immune response	GO:0002250	14	337	Process	5.31673e-06	7.29066e-05	No
PM_USLs	adaptive immune response	GO:0002250	9	337	Process	0.000708062	0.00391403	No
PrM_RLs	adaptive immune response	GO:0002250	7	337	Process	0.00554589	0.0298358	No
PrM_USLs	adaptive immune response	GO:0002250	30	337	Process	9.97919e-09	1.70227e-07	No
PM_RLs	adaptive immune response based on somatic recombination of immune receptors built from immunoglobulin superfamily domains	GO:0002460	8	213	Process	0.00104461	0.00674596	No
PM_USLs	adaptive immune response based on somatic recombination of immune receptors built from immunoglobulin superfamily domains	GO:0002460	8	213	Process	0.000157779	0.00109559	No
PrM_RLs	adaptive immune response based on somatic recombination of immune receptors built from immunoglobulin superfamily domains	GO:0002460	5	213	Process	0.0113107	0.0484928	No
PrM_USLs	adaptive immune response based on somatic recombination of immune receptors built from immunoglobulin superfamily domains	GO:0002460	20	213	Process	1.31128e-06	1.6205e-05	No
PM_RLs	adenyl nucleotide binding	GO:0030554	28	1503	Function	0.000452077	0.00340177	No
PrM_USLs	adenyl nucleotide binding	GO:0030554	93	1503	Function	9.50131e-15	3.03128e-13	No
PM_RLs	adenyl ribonucleotide binding	GO:0032559	28	1492	Function	0.000403958	0.00308769	No
PrM_USLs	adenyl ribonucleotide binding	GO:0032559	93	1492	Function	6.29399e-15	2.03355e-13	No
PM_RLs	adenylate cyclase-modulating G-protein coupled receptor signaling pathway	GO:0007188	5	147	Process	0.0132205	0.0461481	No
PrM_USLs	adenylate cyclase-modulating G-protein coupled receptor signaling pathway	GO:0007188	14	147	Process	4.27824e-05	0.000381539	No
AVW	adherens junction	GO:0005912	5	466	Component	0.000725056	0.00330612	No
PM_RLs	adherens junction	GO:0005912	14	466	Component	0.000159159	0.00142581	No
PM_USLs	adherens junction	GO:0005912	10	466	Component	0.00182365	0.00824627	No
PrM_USLs	adherens junction	GO:0005912	24	466	Component	0.00107381	0.00619651	No
PM_RLs	adult behavior	GO:0030534	6	136	Process	0.00202784	0.0114454	No
PrM_USLs	adult behavior	GO:0030534	9	136	Process	0.00925622	0.035044	No
AVW	aging	GO:0007568	6	293	Process	6.0706e-06	5.78458e-05	aging
PM_RLs	aging	GO:0007568	13	293	Process	5.86077e-06	7.88808e-05	aging
PM_USLs	aging	GO:0007568	12	293	Process	1.59017e-06	1.92376e-05	aging
PrM_RLs	aging	GO:0007568	7	293	Process	0.00263843	0.0179205	aging
PrM_USLs	aging	GO:0007568	24	293	Process	1.15784e-06	1.44257e-05	aging
PM_RLs	alcohol metabolic process	GO:0006066	12	277	Process	1.67495e-05	0.000199959	No
PM_USLs	alcohol metabolic process	GO:0006066	7	277	Process	0.00366984	0.0148701	No
PM_RLs	alpha-amino acid metabolic process	GO:1901605	6	188	Process	0.0091715	0.0351593	No
PM_USLs	alpha-amino acid metabolic process	GO:1901605	5	188	Process	0.0109903	0.0357342	No
PM_USLs	alpha-beta T cell activation	GO:0046631	5	106	Process	0.00104469	0.00535445	No
PrM_USLs	alpha-beta T cell activation	GO:0046631	12	106	Process	3.22276e-05	0.000294294	No
PrM_USLs	alpha-beta T cell activation involved in immune response	GO:0002287	7	47	Process	0.000322302	0.00222403	No
PM_USLs	alpha-beta T cell differentiation	GO:0046632	5	79	Process	0.000292394	0.00183661	No
PrM_USLs	alpha-beta T cell differentiation	GO:0046632	10	79	Process	6.19983e-05	0.000524098	No
PrM_USLs	alpha-beta T cell differentiation involved in immune response	GO:0002293	7	47	Process	0.000322302	0.00222403	No
PM_USLs	ameboidal-type cell migration	GO:0001667	9	316	Process	0.000453104	0.00269575	No
PrM_USLs	ameboidal-type cell migration	GO:0001667	24	316	Process	3.90997e-06	4.3908e-05	No
PrM_USLs	amelogenesis	GO:0097186	5	21	Process	0.000362067	0.00243515	No
PM_USLs	amide binding	GO:0033218	6	260	Function	0.0105237	0.0346167	No
PrM_RLs	amide binding	GO:0033218	6	260	Function	0.00617161	0.0317884	No
PM_RLs	amide transport	GO:0042886	9	285	Process	0.00166772	0.00979806	No
PrM_USLs	amide transport	GO:0042886	17	285	Process	0.00129575	0.00722759	No
PM_RLs	amine transport	GO:0015837	5	69	Process	0.000598195	0.00428298	No
PrM_USLs	amine transport	GO:0015837	6	69	Process	0.00990019	0.037205	No
PrM_USLs	aminoglycan biosynthetic process	GO:0006023	8	112	Process	0.00917634	0.0347934	No
PrM_USLs	aminoglycan metabolic process	GO:0006022	12	168	Process	0.00160467	0.00854439	No
PrM_USLs	aminopeptidase activity	GO:0004177	5	40	Function	0.00459902	0.020329	No
AVW	anatomical structure development	GO:0048856	40	5313	Process	3.12992e-21	9.30525e-19	anatomical structure development
PM_RLs	anatomical structure development	GO:0048856	112	5313	Process	1.97321e-17	1.84134e-15	anatomical structure development
PM_USLs	anatomical structure development	GO:0048856	118	5313	Process	5.62611e-33	1.23994e-30	anatomical structure development
PrM_RLs	anatomical structure development	GO:0048856	88	5313	Process	6.03876e-19	1.08118e-16	anatomical structure development
PrM_USLs	anatomical structure development	GO:0048856	330	5313	Process	3.92284e-56	1.03144e-53	anatomical structure development
AVW	anatomical structure formation involved in morphogenesis	GO:0048646	16	1129	Process	8.98679e-12	2.34366e-10	anatomical structure formation involved in morphogenesis
PM_RLs	anatomical structure formation involved in morphogenesis	GO:0048646	28	1129	Process	3.63552e-06	5.20595e-05	anatomical structure formation involved in morphogenesis
PM_USLs	anatomical structure formation involved in morphogenesis	GO:0048646	33	1129	Process	7.08695e-12	2.42728e-10	anatomical structure formation involved in morphogenesis
PrM_RLs	anatomical structure formation involved in morphogenesis	GO:0048646	19	1129	Process	9.62602e-05	0.00139345	anatomical structure formation involved in morphogenesis
PrM_USLs	anatomical structure formation involved in morphogenesis	GO:0048646	86	1129	Process	1.24107e-18	5.66658e-17	anatomical structure formation involved in morphogenesis
PM_RLs	anatomical structure homeostasis	GO:0060249	11	354	Process	0.000602957	0.00429511	No
PrM_RLs	anatomical structure homeostasis	GO:0060249	9	354	Process	0.000438614	0.00454453	No
PrM_USLs	anatomical structure homeostasis	GO:0060249	18	354	Process	0.00482412	0.0211645	No
AVW	anatomical structure morphogenesis	GO:0009653	28	2513	Process	4.15804e-18	5.61903e-16	anatomical structure morphogenesis
PM_RLs	anatomical structure morphogenesis	GO:0009653	58	2513	Process	1.97578e-10	6.78674e-09	anatomical structure morphogenesis
PM_USLs	anatomical structure morphogenesis	GO:0009653	60	2513	Process	4.50478e-17	2.92753e-15	anatomical structure morphogenesis
PrM_RLs	anatomical structure morphogenesis	GO:0009653	43	2513	Process	1.53652e-09	9.82497e-08	anatomical structure morphogenesis
PrM_USLs	anatomical structure morphogenesis	GO:0009653	166	2513	Process	4.96867e-29	3.35276e-27	anatomical structure morphogenesis
PM_RLs	anchored component of membrane	GO:0031225	5	148	Component	0.0135677	0.0471983	No
PM_USLs	anchored component of membrane	GO:0031225	5	148	Component	0.00422682	0.0164434	No
PrM_USLs	anchored component of membrane	GO:0031225	14	148	Component	4.57969e-05	0.000402306	No
PrM_USLs	anchored component of plasma membrane	GO:0046658	5	39	Component	0.00417009	0.0188843	No
AVW	anchoring junction	GO:0070161	5	486	Component	0.000873202	0.00382331	No
PM_RLs	anchoring junction	GO:0070161	14	486	Component	0.000241321	0.00197249	No
PM_USLs	anchoring junction	GO:0070161	10	486	Component	0.00245446	0.0106158	No
PrM_USLs	anchoring junction	GO:0070161	24	486	Component	0.00182476	0.00953653	No
AVW	angiogenesis	GO:0001525	9	415	Process	1.47922e-08	2.49871e-07	angiogenesis
PM_RLs	angiogenesis	GO:0001525	12	415	Process	0.000639585	0.00452151	angiogenesis
PM_USLs	angiogenesis	GO:0001525	20	415	Process	3.34488e-11	1.04662e-09	angiogenesis
PrM_RLs	angiogenesis	GO:0001525	9	415	Process	0.00130832	0.01042	angiogenesis
PrM_USLs	angiogenesis	GO:0001525	34	415	Process	7.33549e-09	1.26832e-07	angiogenesis
AVW	animal organ development	GO:0048513	27	3087	Process	8.00523e-15	4.75991e-13	animal organ development
PM_RLs	animal organ development	GO:0048513	65	3087	Process	5.44224e-10	1.77158e-08	animal organ development
PM_USLs	animal organ development	GO:0048513	78	3087	Process	6.47112e-24	8.00052e-22	animal organ development
PrM_RLs	animal organ development	GO:0048513	55	3087	Process	9.54273e-13	9.19003e-11	animal organ development
PrM_USLs	animal organ development	GO:0048513	192	3087	Process	1.28995e-30	9.19242e-29	animal organ development
PM_RLs	anion binding	GO:0043168	7	252	Function	0.0102189	0.0383968	No
PM_RLs	anion transport	GO:0006820	17	453	Function	1.99782e-06	3.09855e-05	No
PrM_USLs	anion transport	GO:0006820	20	453	Function	0.0127899	0.0449208	No
PM_USLs	anterior/posterior pattern specification	GO:0009952	7	200	Process	0.000607491	0.00345221	No
PrM_USLs	anterior/posterior pattern specification	GO:0009952	12	200	Process	0.00603264	0.0253577	No
PM_RLs	anterograde trans-synaptic signaling	GO:0098916	18	583	Process	1.34305e-05	0.000164546	No
PM_USLs	anterograde trans-synaptic signaling	GO:0098916	14	583	Process	7.69008e-05	0.000606237	No
PrM_RLs	anterograde trans-synaptic signaling	GO:0098916	11	583	Process	0.00119177	0.00975482	No
PrM_USLs	anterograde trans-synaptic signaling	GO:0098916	46	583	Process	5.37048e-11	1.1375e-09	No
PM_RLs	antigen binding	GO:0003823	5	80	Function	0.00112248	0.00714177	No
PM_USLs	apical part of cell	GO:0045177	9	360	Component	0.00111074	0.00565294	No
PrM_USLs	apical part of cell	GO:0045177	19	360	Component	0.00262461	0.0129114	No
PM_USLs	apical plasma membrane	GO:0016324	7	290	Component	0.00467515	0.0177879	No
PrM_USLs	apical plasma membrane	GO:0016324	17	290	Component	0.0015439	0.00826119	No
PM_USLs	apoptotic mitochondrial changes	GO:0008637	6	115	Process	0.000197509	0.0013243	No
PrM_USLs	apoptotic mitochondrial changes	GO:0008637	11	115	Process	0.000266618	0.00188908	No
AVW	apoptotic process	GO:0006915	19	1786	Process	9.29269e-12	2.40236e-10	apoptotic process
PM_RLs	apoptotic process	GO:0006915	47	1786	Process	2.24145e-10	7.60599e-09	apoptotic process
PM_USLs	apoptotic process	GO:0006915	43	1786	Process	1.87928e-12	6.95333e-11	apoptotic process
PrM_RLs	apoptotic process	GO:0006915	26	1786	Process	5.516e-05	0.000928182	apoptotic process
PrM_USLs	apoptotic process	GO:0006915	107	1786	Process	6.01257e-16	2.02858e-14	apoptotic process
AVW	apoptotic signaling pathway	GO:0097190	8	571	Process	2.50699e-06	2.67142e-05	No
PM_RLs	apoptotic signaling pathway	GO:0097190	14	571	Process	0.00111852	0.0071328	No
PM_USLs	apoptotic signaling pathway	GO:0097190	16	571	Process	3.72972e-06	4.15515e-05	No
PrM_USLs	apoptotic signaling pathway	GO:0097190	37	571	Process	4.39996e-07	5.96969e-06	No
PM_USLs	appendage development	GO:0048736	6	168	Process	0.00134306	0.00652103	No
PM_USLs	appendage morphogenesis	GO:0035107	5	146	Process	0.00399799	0.0158203	No
PrM_USLs	arachidonic acid metabolic process	GO:0019369	6	52	Process	0.00281186	0.013613	No
AVW	aromatic compound biosynthetic process	GO:0019438	29	4287	Process	3.61877e-13	1.30539e-11	aromatic compound biosynthetic process
PM_RLs	aromatic compound biosynthetic process	GO:0019438	71	4287	Process	1.04346e-06	1.74921e-05	aromatic compound biosynthetic process
PM_USLs	aromatic compound biosynthetic process	GO:0019438	64	4287	Process	2.97106e-09	6.72336e-08	aromatic compound biosynthetic process
PrM_RLs	aromatic compound biosynthetic process	GO:0019438	46	4287	Process	0.00014779	0.00195594	aromatic compound biosynthetic process
PrM_USLs	aromatic compound biosynthetic process	GO:0019438	250	4287	Process	2.19664e-36	2.29444e-34	aromatic compound biosynthetic process
PrM_RLs	aromatic compound catabolic process	GO:0019439	8	398	Process	0.00376634	0.0233279	No
PM_USLs	artery development	GO:0060840	6	75	Process	2.0965e-05	0.000196435	No
PrM_USLs	artery development	GO:0060840	6	75	Process	0.0141351	0.0486812	No
PrM_USLs	artery morphogenesis	GO:0048844	5	51	Process	0.0115655	0.0413439	No
PrM_USLs	associative learning	GO:0008306	8	73	Process	0.000798851	0.00480761	No
PrM_USLs	astrocyte differentiation	GO:0048708	7	62	Process	0.00143418	0.00785607	No
PM_RLs	ATP binding	GO:0005524	28	1455	Function	0.00027361	0.00219791	No
PrM_USLs	ATP binding	GO:0005524	91	1455	Function	1.04549e-14	3.32162e-13	No
PM_RLs	ATPase activity	GO:0016887	12	417	Function	0.000666137	0.00466573	No
PrM_USLs	ATPase activity	GO:0016887	20	417	Function	0.00566416	0.0240743	No
PM_RLs	ATPase activity, coupled	GO:0042623	11	310	Function	0.000204681	0.00172592	No
PrM_USLs	ATPase activity, coupled	GO:0042623	17	310	Function	0.0029738	0.0143332	No
PM_RLs	autophagy	GO:0006914	12	569	Process	0.00779886	0.0313691	No
PrM_USLs	autophagy	GO:0006914	25	569	Process	0.00622617	0.0259566	No
PrM_USLs	axis specification	GO:0009798	8	90	Process	0.00272786	0.0132992	No
PM_RLs	axon	GO:0030424	17	420	Component	7.43936e-07	1.30166e-05	No
PM_USLs	axon	GO:0030424	9	420	Component	0.00307146	0.0127721	No
PrM_RLs	axon	GO:0030424	8	420	Component	0.00514721	0.0287627	No
PrM_USLs	axon	GO:0030424	25	420	Component	0.000112245	0.00088143	No
PM_RLs	axon development	GO:0061564	15	444	Process	2.60671e-05	0.000297857	No
PM_USLs	axon development	GO:0061564	13	444	Process	1.96175e-05	0.000185179	No
PrM_USLs	axon development	GO:0061564	23	444	Process	0.00125597	0.00703138	No
PM_RLs	axon extension	GO:0048675	5	114	Process	0.00486104	0.0223456	No
PrM_USLs	axon guidance	GO:0007411	13	216	Process	0.00426308	0.0191552	No
PM_RLs	axon part	GO:0033267	8	220	Component	0.00127421	0.00790066	No
PrM_USLs	axon part	GO:0033267	12	220	Component	0.011868	0.0422867	No
PrM_USLs	axon terminus	GO:0043679	8	117	Component	0.0115709	0.0413439	No
PrM_USLs	axoneme	GO:0005930	8	83	Component	0.00170788	0.00899972	No
PrM_USLs	axoneme assembly	GO:0035082	6	43	Process	0.00116808	0.00661711	No
PM_RLs	axonogenesis	GO:0007409	15	409	Process	1.03671e-05	0.000131028	No
PM_USLs	axonogenesis	GO:0007409	11	409	Process	0.00017538	0.00119329	No
PrM_USLs	axonogenesis	GO:0007409	20	409	Process	0.00464206	0.0204836	No
PM_RLs	B cell activation	GO:0042113	9	214	Process	0.000233585	0.00191485	No
PrM_USLs	B cell activation	GO:0042113	15	214	Process	0.000536631	0.00340134	No
PrM_USLs	B cell differentiation	GO:0030183	9	111	Process	0.00271517	0.0132713	No
PM_USLs	B cell mediated immunity	GO:0019724	5	102	Process	0.000885987	0.00468796	No
PM_RLs	B cell proliferation	GO:0042100	5	86	Process	0.00152214	0.00908578	No
PrM_USLs	B cell proliferation	GO:0042100	9	86	Process	0.000520963	0.00332692	No
PM_USLs	basement membrane	GO:0005604	11	93	Component	1.66766e-10	4.64471e-09	No
PrM_USLs	basement membrane	GO:0005604	10	93	Component	0.000212082	0.00155343	No
PM_RLs	basolateral plasma membrane	GO:0016323	7	210	Component	0.00401904	0.019233	No
PrM_USLs	basolateral plasma membrane	GO:0016323	14	210	Component	0.00127188	0.00711006	No
PM_RLs	behavior	GO:0007610	18	547	Process	5.84779e-06	7.88808e-05	No
PM_USLs	behavior	GO:0007610	16	547	Process	2.19451e-06	2.60514e-05	No
PrM_RLs	behavior	GO:0007610	11	547	Process	0.000720747	0.00667922	No
PrM_USLs	behavior	GO:0007610	36	547	Process	4.44996e-07	6.01612e-06	No
PrM_USLs	bile acid biosynthetic process	GO:0006699	5	26	Process	0.000845847	0.00505057	No
PrM_USLs	bile acid metabolic process	GO:0008206	7	41	Process	0.000152016	0.00115451	No
AVW	binding	GO:0005488	57	13918	Function	1.0768e-22	5.33555e-20	binding
PM_RLs	binding	GO:0005488	279	13918	Function	2.81435e-57	2.62625e-54	binding
PM_USLs	binding	GO:0005488	215	13918	Function	3.86115e-48	3.91444e-45	binding
PrM_RLs	binding	GO:0005488	178	13918	Function	6.31982e-33	3.14306e-30	binding
PrM_USLs	binding	GO:0005488	771	13918	Function	9.40673e-163	1.79316e-159	binding
PM_RLs	binding, bridging	GO:0060090	6	174	Function	0.00646056	0.0273425	No
PrM_USLs	binding, bridging	GO:0060090	11	174	Function	0.0058551	0.0247068	No
AVW	biological adhesion	GO:0022610	12	1428	Process	1.34009e-06	1.52064e-05	biological adhesion
PM_RLs	biological adhesion	GO:0022610	43	1428	Process	2.50927e-11	9.62287e-10	biological adhesion
PM_USLs	biological adhesion	GO:0022610	47	1428	Process	1.60327e-18	1.3545e-16	biological adhesion
PrM_RLs	biological adhesion	GO:0022610	31	1428	Process	2.02746e-09	1.19407e-07	biological adhesion
PrM_USLs	biological adhesion	GO:0022610	107	1428	Process	1.69743e-22	8.98814e-21	biological adhesion
AVW	biological regulation	GO:0065007	51	11110	Process	5.1389e-20	9.54872e-18	biological regulation
PM_RLs	biological regulation	GO:0065007	253	11110	Process	6.06696e-59	8.49223e-56	biological regulation
PM_USLs	biological regulation	GO:0065007	186	11110	Process	4.49311e-42	3.25365e-39	biological regulation
PrM_RLs	biological regulation	GO:0065007	164	11110	Process	1.80527e-36	1.61608e-33	biological regulation
PrM_USLs	biological regulation	GO:0065007	624	11110	Process	4.25909e-113	3.6084e-110	biological regulation
PM_RLs	biomineral tissue development	GO:0031214	5	132	Process	0.00871141	0.0337778	No
PrM_USLs	biomineral tissue development	GO:0031214	9	132	Process	0.00777431	0.0307305	No
AVW	biosynthetic process	GO:0009058	34	6087	Process	2.21579e-13	9.02402e-12	biosynthetic process
PM_RLs	biosynthetic process	GO:0009058	98	6087	Process	1.73389e-08	4.27668e-07	biosynthetic process
PM_USLs	biosynthetic process	GO:0009058	88	6087	Process	4.53606e-12	1.64238e-10	biosynthetic process
PrM_RLs	biosynthetic process	GO:0009058	68	6087	Process	5.10655e-07	1.63264e-05	biosynthetic process
PrM_USLs	biosynthetic process	GO:0009058	325	6087	Process	1.69092e-41	2.34423e-39	biosynthetic process
PM_RLs	blood circulation	GO:0008015	18	493	Process	1.45394e-06	2.3259e-05	No
PM_USLs	blood circulation	GO:0008015	13	493	Process	5.57383e-05	0.000458665	No
PrM_RLs	blood circulation	GO:0008015	12	493	Process	7.54617e-05	0.001181	No
PrM_USLs	blood circulation	GO:0008015	32	493	Process	2.51285e-06	2.95231e-05	No
PM_RLs	blood coagulation	GO:0007596	13	353	Process	3.84543e-05	0.000418883	No
PM_USLs	blood coagulation	GO:0007596	10	353	Process	0.000230403	0.00151088	No
PrM_RLs	blood coagulation	GO:0007596	7	353	Process	0.00704798	0.0348583	No
PrM_USLs	blood coagulation	GO:0007596	21	353	Process	0.000386241	0.00257438	No
PM_RLs	blood microparticle	GO:0072562	5	113	Component	0.0046912	0.0217434	No
PM_USLs	blood microparticle	GO:0072562	5	113	Component	0.00137188	0.00660516	No
AVW	blood vessel development	GO:0001568	10	573	Process	1.63843e-08	2.70614e-07	blood vessel development
PM_RLs	blood vessel development	GO:0001568	16	573	Process	0.00012519	0.00115096	blood vessel development
PM_USLs	blood vessel development	GO:0001568	30	573	Process	3.79464e-17	2.55772e-15	blood vessel development
PrM_RLs	blood vessel development	GO:0001568	11	573	Process	0.00104088	0.00882339	blood vessel development
PrM_USLs	blood vessel development	GO:0001568	48	573	Process	2.92565e-12	7.21943e-11	blood vessel development
AVW	blood vessel morphogenesis	GO:0048514	10	487	Process	3.61743e-09	7.21786e-08	blood vessel morphogenesis
PM_RLs	blood vessel morphogenesis	GO:0048514	14	487	Process	0.000246243	0.00200687	blood vessel morphogenesis
PM_USLs	blood vessel morphogenesis	GO:0048514	24	487	Process	2.13266e-13	9.31934e-12	blood vessel morphogenesis
PrM_RLs	blood vessel morphogenesis	GO:0048514	9	487	Process	0.00373237	0.0232352	blood vessel morphogenesis
PrM_USLs	blood vessel morphogenesis	GO:0048514	42	487	Process	2.91893e-11	6.45126e-10	blood vessel morphogenesis
PM_USLs	BMP signaling pathway	GO:0030509	6	138	Process	0.000502322	0.00294366	No
PrM_USLs	BMP signaling pathway	GO:0030509	9	138	Process	0.0100727	0.0376479	No
PrM_USLs	body fluid secretion	GO:0007589	10	92	Process	0.000195698	0.00144733	No
PM_USLs	body morphogenesis	GO:0010171	5	48	Process	3.23163e-05	0.0002884	No
PrM_USLs	body morphogenesis	GO:0010171	6	48	Process	0.00194719	0.0100865	No
PM_USLs	bone development	GO:0060348	7	172	Process	0.000254114	0.00163258	No
PM_USLs	bone morphogenesis	GO:0060349	6	79	Process	2.76123e-05	0.000252193	No
PM_RLs	bounding membrane of organelle	GO:0098588	37	1694	Component	1.82374e-06	2.85226e-05	No
PrM_RLs	bounding membrane of organelle	GO:0098588	19	1694	Component	0.00958922	0.0433111	No
PrM_USLs	bounding membrane of organelle	GO:0098588	81	1694	Component	5.41649e-08	8.29333e-07	No
PM_RLs	brain development	GO:0007420	16	677	Process	0.000743367	0.00513208	No
PM_USLs	brain development	GO:0007420	15	677	Process	0.000102647	0.000773133	No
PrM_USLs	brain development	GO:0007420	41	677	Process	5.61117e-07	7.43493e-06	No
PM_RLs	branching morphogenesis of an epithelial tube	GO:0048754	6	147	Process	0.00294225	0.0151144	No
PM_USLs	branching morphogenesis of an epithelial tube	GO:0048754	8	147	Process	1.28854e-05	0.000128071	No
PrM_USLs	calcium channel activity	GO:0005262	9	110	Function	0.00256566	0.0126869	No
PM_RLs	calcium ion binding	GO:0005509	20	689	Function	1.07271e-05	0.000134969	No
PM_USLs	calcium ion binding	GO:0005509	19	689	Function	5.73171e-07	7.44976e-06	No
PrM_RLs	calcium ion binding	GO:0005509	14	689	Function	0.000126203	0.00172221	No
PrM_USLs	calcium ion binding	GO:0005509	51	689	Function	4.11489e-11	8.93905e-10	No
PM_RLs	calcium ion homeostasis	GO:0055074	11	373	Process	0.000911614	0.00601902	No
PM_USLs	calcium ion homeostasis	GO:0055074	11	373	Process	8.02108e-05	0.000625521	No
PrM_RLs	calcium ion homeostasis	GO:0055074	7	373	Process	0.00932665	0.0428165	No
PrM_USLs	calcium ion homeostasis	GO:0055074	23	373	Process	0.000127919	0.00099124	No
PM_RLs	calcium ion import	GO:0070509	6	155	Process	0.00377924	0.0183521	No
PM_USLs	calcium ion import	GO:0070509	5	155	Process	0.00510143	0.0191976	No
PrM_USLs	calcium ion import	GO:0070509	10	155	Process	0.00737182	0.0294602	No
PM_RLs	calcium ion import into cytosol	GO:1902656	5	108	Process	0.00390475	0.0188493	No
PM_RLs	calcium ion regulated exocytosis	GO:0017156	7	99	Process	5.67039e-05	0.000585766	No
PM_RLs	calcium ion transmembrane import into cytosol	GO:0097553	5	108	Process	0.00390475	0.0188493	No
PM_RLs	calcium ion transmembrane transport	GO:0070588	11	253	Process	3.63345e-05	0.000399679	No
PM_USLs	calcium ion transmembrane transport	GO:0070588	7	253	Process	0.00225452	0.00988461	No
PrM_USLs	calcium ion transmembrane transport	GO:0070588	19	253	Process	4.43634e-05	0.000391971	No
PrM_USLs	calcium ion transmembrane transporter activity	GO:0015085	11	125	Function	0.000513577	0.0032991	No
PM_RLs	calcium ion transport	GO:0006816	14	373	Process	1.59247e-05	0.000191335	No
PM_USLs	calcium ion transport	GO:0006816	11	373	Process	8.02108e-05	0.000625521	No
PrM_RLs	calcium ion transport	GO:0006816	7	373	Process	0.00932665	0.0428165	No
PrM_USLs	calcium ion transport	GO:0006816	26	373	Process	6.68126e-06	7.09535e-05	No
PM_RLs	calcium ion transport into cytosol	GO:0060402	5	129	Process	0.00795858	0.031897	No
PM_USLs	calcium ion transport into cytosol	GO:0060402	5	129	Process	0.002396	0.0103984	No
PM_RLs	calcium-mediated signaling	GO:0019722	7	147	Process	0.000568741	0.0041302	No
PrM_RLs	calmodulin binding	GO:0005516	5	179	Function	0.00566971	0.0302475	No
PrM_USLs	calmodulin binding	GO:0005516	13	179	Function	0.000907125	0.00536604	No
PM_RLs	camera-type eye development	GO:0043010	8	285	Process	0.0058737	0.0259156	No
PM_USLs	camera-type eye development	GO:0043010	8	285	Process	0.00102001	0.00528153	No
PrM_USLs	camera-type eye development	GO:0043010	18	285	Process	0.000509653	0.00328496	No
PrM_USLs	camera-type eye morphogenesis	GO:0048593	9	102	Process	0.00159004	0.00848957	No
PrM_RLs	cAMP biosynthetic process	GO:0006171	6	118	Process	0.000121283	0.00167434	No
PrM_USLs	cAMP biosynthetic process	GO:0006171	11	118	Process	0.000326953	0.00225002	No
PM_USLs	cAMP metabolic process	GO:0046058	6	147	Process	0.000690967	0.00382788	No
PrM_RLs	cAMP metabolic process	GO:0046058	9	147	Process	5.70767e-07	1.79912e-05	No
PrM_USLs	cAMP metabolic process	GO:0046058	13	147	Process	0.000157792	0.00118927	No
PM_USLs	canonical Wnt signaling pathway	GO:0060070	9	291	Process	0.000253181	0.00163072	No
PM_RLs	carbohydrate binding	GO:0030246	7	256	Function	0.0110484	0.0408316	No
PM_USLs	carbohydrate binding	GO:0030246	8	256	Function	0.000519347	0.00301554	No
PrM_RLs	carbohydrate binding	GO:0030246	7	256	Function	0.00125612	0.0102599	No
PM_RLs	carbohydrate catabolic process	GO:0016052	8	145	Process	8.87493e-05	0.000855262	No
AVW	carbohydrate derivative binding	GO:0097367	11	2174	Function	0.000375851	0.00196726	carbohydrate derivative binding
PM_RLs	carbohydrate derivative binding	GO:0097367	45	2174	Function	5.47527e-07	9.98568e-06	carbohydrate derivative binding
PM_USLs	carbohydrate derivative binding	GO:0097367	40	2174	Function	2.40451e-08	4.36862e-07	carbohydrate derivative binding
PrM_RLs	carbohydrate derivative binding	GO:0097367	24	2174	Function	0.00457863	0.0267619	carbohydrate derivative binding
PrM_USLs	carbohydrate derivative binding	GO:0097367	142	2174	Function	2.60873e-24	1.47345e-22	carbohydrate derivative binding
PM_USLs	carbohydrate derivative biosynthetic process	GO:1901137	13	736	Process	0.00221866	0.00975403	No
PrM_RLs	carbohydrate derivative biosynthetic process	GO:1901137	14	736	Process	0.000244578	0.00292709	No
PrM_USLs	carbohydrate derivative biosynthetic process	GO:1901137	38	736	Process	4.29713e-05	0.000382169	No
PM_USLs	carbohydrate derivative catabolic process	GO:1901136	6	170	Process	0.00142359	0.00679492	No
PM_USLs	carbohydrate derivative metabolic process	GO:1901135	23	1213	Process	1.75713e-05	0.000168691	No
PrM_RLs	carbohydrate derivative metabolic process	GO:1901135	20	1213	Process	8.26992e-05	0.00125055	No
PrM_USLs	carbohydrate derivative metabolic process	GO:1901135	57	1213	Process	8.63812e-06	8.90076e-05	No
PM_RLs	carbohydrate homeostasis	GO:0033500	7	214	Process	0.00443708	0.0207545	No
PrM_USLs	carbohydrate homeostasis	GO:0033500	15	214	Process	0.000536631	0.00340134	No
PM_RLs	carbohydrate metabolic process	GO:0005975	15	744	Process	0.00467724	0.0217147	No
PrM_RLs	carbohydrate metabolic process	GO:0005975	14	744	Process	0.000272162	0.0031587	No
PrM_USLs	carbohydrate metabolic process	GO:0005975	32	744	Process	0.0029517	0.0142357	No
PM_RLs	carboxylic acid binding	GO:0031406	6	151	Function	0.00334126	0.0167782	No
PM_RLs	carboxylic acid biosynthetic process	GO:0046394	8	242	Process	0.00226707	0.012408	No
PM_USLs	carboxylic acid biosynthetic process	GO:0046394	6	242	Process	0.00761376	0.0263982	No
PrM_USLs	carboxylic acid biosynthetic process	GO:0046394	16	242	Process	0.000645474	0.00397877	No
PrM_USLs	carboxylic acid catabolic process	GO:0046395	11	186	Process	0.00919854	0.0348603	No
PM_RLs	carboxylic acid metabolic process	GO:0019752	17	841	Process	0.00262178	0.0138618	No
PM_USLs	carboxylic acid metabolic process	GO:0019752	15	841	Process	0.000949602	0.00496753	No
PrM_RLs	carboxylic acid metabolic process	GO:0019752	12	841	Process	0.00674036	0.0336717	No
PrM_USLs	carboxylic acid metabolic process	GO:0019752	49	841	Process	1.35109e-07	1.98882e-06	No
PM_RLs	carboxylic acid transmembrane transporter activity	GO:0046943	6	112	Function	0.00078365	0.00531837	No
PM_RLs	carboxylic acid transport	GO:0046942	12	263	Process	1.02197e-05	0.000129658	No
PrM_USLs	cardiac cell development	GO:0055006	6	56	Process	0.00393591	0.018014	No
PM_USLs	cardiac chamber development	GO:0003205	5	144	Process	0.00377816	0.015248	No
PrM_USLs	cardiac chamber development	GO:0003205	12	144	Process	0.000459481	0.0030125	No
PM_RLs	cardiac conduction	GO:0061337	8	131	Process	4.5126e-05	0.000478523	No
PrM_USLs	cardiac muscle cell development	GO:0055013	6	54	Process	0.00333881	0.0157931	No
PrM_USLs	cardiac muscle cell differentiation	GO:0055007	7	87	Process	0.0080972	0.0316946	No
PrM_RLs	cardiac muscle contraction	GO:0060048	5	116	Process	0.000923163	0.00808625	No
PrM_RLs	cardiac muscle tissue development	GO:0048738	5	168	Process	0.00438081	0.026006	No
PrM_USLs	cardiac muscle tissue development	GO:0048738	11	168	Process	0.00458955	0.020329	No
PrM_USLs	cardiac septum development	GO:0003279	10	85	Process	0.000108107	0.000853328	No
PrM_USLs	cardiac septum morphogenesis	GO:0060411	5	49	Process	0.00996072	0.0373588	No
PrM_USLs	cardiac ventricle development	GO:0003231	9	106	Process	0.00203153	0.0104807	No
PrM_USLs	cardiocyte differentiation	GO:0035051	9	109	Process	0.00242275	0.0120663	No
AVW	cardiovascular system development	GO:0072358	12	919	Process	1.24187e-08	2.13416e-07	cardiovascular system development
PM_RLs	cardiovascular system development	GO:0072358	22	919	Process	6.72977e-05	0.000672857	cardiovascular system development
PM_USLs	cardiovascular system development	GO:0072358	35	919	Process	9.03528e-16	5.26435e-14	cardiovascular system development
PrM_RLs	cardiovascular system development	GO:0072358	19	919	Process	6.24435e-06	0.000147104	cardiovascular system development
PrM_USLs	cardiovascular system development	GO:0072358	66	919	Process	1.9118e-13	5.2437e-12	cardiovascular system development
PM_USLs	cartilage development	GO:0051216	7	179	Process	0.000320631	0.00199911	No
AVW	catabolic process	GO:0009056	7	1889	Process	0.023449	0.0457903	catabolic process
PM_RLs	catabolic process	GO:0009056	40	1889	Process	1.43323e-06	2.29934e-05	catabolic process
PM_USLs	catabolic process	GO:0009056	26	1889	Process	0.000793488	0.00429262	catabolic process
PrM_RLs	catabolic process	GO:0009056	24	1889	Process	0.000751767	0.00689531	catabolic process
PrM_USLs	catabolic process	GO:0009056	92	1889	Process	2.7383e-09	4.86702e-08	catabolic process
AVW	catalytic activity	GO:0003824	16	5590	Function	0.00749765	0.0215065	catalytic activity
PM_RLs	catalytic activity	GO:0003824	104	5590	Function	1.29491e-12	6.30451e-11	catalytic activity
PM_USLs	catalytic activity	GO:0003824	81	5590	Function	4.26759e-11	1.29535e-09	catalytic activity
PrM_RLs	catalytic activity	GO:0003824	67	5590	Function	4.67417e-08	2.17596e-06	catalytic activity
PrM_USLs	catalytic activity	GO:0003824	316	5590	Function	5.81286e-45	1.03077e-42	catalytic activity
PrM_USLs	catalytic complex	GO:1902494	48	1038	Component	6.34783e-05	0.000534241	No
PrM_USLs	catecholamine secretion	GO:0050432	6	46	Process	0.00159908	0.00852061	No
PrM_USLs	catecholamine transport	GO:0051937	8	58	Process	0.000196267	0.00144872	No
AVW	cation binding	GO:0043169	18	4078	Function	2.10202e-05	0.000169818	cation binding
PM_RLs	cation binding	GO:0043169	77	4078	Function	1.36357e-09	4.14925e-08	cation binding
PM_USLs	cation binding	GO:0043169	63	4078	Function	1.09498e-09	2.70753e-08	cation binding
PrM_RLs	cation binding	GO:0043169	59	4078	Function	4.74112e-10	3.31582e-08	cation binding
PrM_USLs	cation binding	GO:0043169	243	4078	Function	1.14915e-36	1.21698e-34	cation binding
PM_RLs	cation channel activity	GO:0005261	9	296	Function	0.00213792	0.0119225	No
PrM_USLs	cation channel activity	GO:0005261	15	296	Function	0.00979647	0.0368516	No
PM_RLs	cation homeostasis	GO:0055080	22	605	Process	1.05521e-07	2.21279e-06	No
PM_USLs	cation homeostasis	GO:0055080	14	605	Process	0.000112309	0.000828666	No
PrM_RLs	cation homeostasis	GO:0055080	10	605	Process	0.00493275	0.0278775	No
PrM_USLs	cation homeostasis	GO:0055080	37	605	Process	1.59741e-06	1.94498e-05	No
PM_RLs	cation transmembrane transport	GO:0098655	20	679	Process	8.73579e-06	0.000112183	No
PM_USLs	cation transmembrane transport	GO:0098655	14	679	Process	0.00035421	0.00217899	No
PrM_USLs	cation transmembrane transport	GO:0098655	34	679	Process	0.000183604	0.00136524	No
PM_RLs	cation transmembrane transporter activity	GO:0008324	17	596	Function	6.02964e-05	0.000618314	No
PrM_RLs	cation transmembrane transporter activity	GO:0008324	10	596	Function	0.00445729	0.026308	No
PrM_USLs	cation transmembrane transporter activity	GO:0008324	30	596	Function	0.000394648	0.00262353	No
PM_RLs	cation transport	GO:0006812	28	953	Process	1.4498e-07	2.89908e-06	No
PM_USLs	cation transport	GO:0006812	20	953	Process	1.5682e-05	0.000151702	No
PrM_RLs	cation transport	GO:0006812	14	953	Process	0.00275625	0.0186533	No
PrM_USLs	cation transport	GO:0006812	50	953	Process	1.84106e-06	2.2142e-05	No
PrM_USLs	caveola	GO:0005901	8	76	Component	0.00101602	0.00589583	No
PrM_USLs	CD4-positive, alpha-beta T cell activation	GO:0035710	9	63	Process	6.19476e-05	0.000524098	No
PrM_USLs	CD4-positive, alpha-beta T cell differentiation	GO:0043367	9	56	Process	2.70709e-05	0.000253894	No
PrM_USLs	CD4-positive, alpha-beta T cell differentiation involved in immune response	GO:0002294	7	46	Process	0.000286478	0.00200187	No
AVW	cell	GO:0005623	55	15802	Component	4.42099e-17	4.69415e-15	cell
PM_RLs	cell	GO:0005623	307	15802	Component	1.46232e-66	8.18751e-63	cell
PM_USLs	cell	GO:0005623	210	15802	Component	8.69193e-35	2.75371e-32	cell
PrM_RLs	cell	GO:0005623	211	15802	Component	1.06206e-50	2.37689e-47	cell
PrM_USLs	cell	GO:0005623	832	15802	Component	1.03814e-176	7.91579e-173	cell
AVW	cell activation	GO:0001775	11	860	Process	6.64824e-08	9.77658e-07	cell activation
PM_RLs	cell activation	GO:0001775	37	860	Process	3.27933e-14	2.11046e-12	cell activation
PM_USLs	cell activation	GO:0001775	29	860	Process	5.47094e-12	1.93931e-10	cell activation
PrM_RLs	cell activation	GO:0001775	17	860	Process	3.36557e-05	0.000632953	cell activation
PrM_USLs	cell activation	GO:0001775	70	860	Process	1.037e-16	3.95356e-15	cell activation
PM_RLs	cell activation involved in immune response	GO:0002263	11	210	Process	6.98021e-06	9.14106e-05	No
PM_USLs	cell activation involved in immune response	GO:0002263	10	210	Process	3.33454e-06	3.74914e-05	No
PrM_USLs	cell activation involved in immune response	GO:0002263	23	210	Process	1.66107e-08	2.74148e-07	No
AVW	cell adhesion	GO:0007155	12	1421	Process	1.27381e-06	1.45655e-05	cell adhesion
PM_RLs	cell adhesion	GO:0007155	43	1421	Process	2.15745e-11	8.38859e-10	cell adhesion
PM_USLs	cell adhesion	GO:0007155	46	1421	Process	7.21168e-18	5.57289e-16	cell adhesion
PrM_RLs	cell adhesion	GO:0007155	31	1421	Process	1.81026e-09	1.10996e-07	cell adhesion
PrM_USLs	cell adhesion	GO:0007155	107	1421	Process	1.19684e-22	6.38175e-21	cell adhesion
PM_RLs	cell adhesion molecule binding	GO:0050839	9	187	Function	8.85695e-05	0.000855001	No
PM_USLs	cell adhesion molecule binding	GO:0050839	9	187	Function	9.53411e-06	9.78307e-05	No
PrM_RLs	cell adhesion molecule binding	GO:0050839	7	187	Function	0.000206703	0.00254877	No
PrM_USLs	cell adhesion molecule binding	GO:0050839	17	187	Function	1.18254e-05	0.000118487	No
PM_RLs	cell aging	GO:0007569	7	91	Process	3.42619e-05	0.000379866	No
PM_USLs	cell body	GO:0044297	10	496	Component	0.00282978	0.0119336	No
PrM_RLs	cell body	GO:0044297	11	496	Component	0.000325948	0.00362021	No
PrM_USLs	cell body	GO:0044297	26	496	Component	0.000532502	0.0033836	No
AVW	cell chemotaxis	GO:0060326	6	231	Process	1.59665e-06	1.78452e-05	cell chemotaxis
PM_RLs	cell chemotaxis	GO:0060326	16	231	Process	1.42872e-09	4.32402e-08	cell chemotaxis
PM_USLs	cell chemotaxis	GO:0060326	11	231	Process	1.07707e-06	1.33162e-05	cell chemotaxis
PrM_RLs	cell chemotaxis	GO:0060326	7	231	Process	0.000703652	0.00656156	cell chemotaxis
PrM_USLs	cell chemotaxis	GO:0060326	23	231	Process	8.22378e-08	1.23681e-06	cell chemotaxis
AVW	cell communication	GO:0007154	35	6000	Process	1.90649e-14	1.00031e-12	cell communication
PM_RLs	cell communication	GO:0007154	139	6000	Process	2.91638e-26	5.63062e-24	cell communication
PM_USLs	cell communication	GO:0007154	116	6000	Process	6.24446e-27	9.59187e-25	cell communication
PrM_RLs	cell communication	GO:0007154	85	6000	Process	3.23414e-14	4.02112e-12	cell communication
PrM_USLs	cell communication	GO:0007154	350	6000	Process	5.72022e-54	1.32172e-51	cell communication
PM_RLs	cell cortex	GO:0005938	7	238	Component	0.00767061	0.0309868	No
AVW	cell cycle	GO:0007049	11	1665	Process	3.63844e-05	0.000271678	No
PM_RLs	cell cycle	GO:0007049	31	1665	Process	0.000227214	0.00188191	No
PM_USLs	cell cycle	GO:0007049	24	1665	Process	0.000678683	0.00376806	No
PrM_USLs	cell cycle	GO:0007049	93	1665	Process	2.44202e-12	6.10505e-11	No
PM_USLs	cell cycle arrest	GO:0007050	6	243	Process	0.0077581	0.0268435	No
PrM_USLs	cell cycle G1/S phase transition	GO:0044843	16	240	Process	0.000593651	0.00370122	No
AVW	cell cycle process	GO:0022402	7	1299	Process	0.00341059	0.011284	No
PM_RLs	cell cycle process	GO:0022402	26	1299	Process	0.000252284	0.00204419	No
PM_USLs	cell cycle process	GO:0022402	19	1299	Process	0.00207566	0.00918909	No
PrM_USLs	cell cycle process	GO:0022402	70	1299	Process	5.78286e-09	1.01134e-07	No
AVW	cell death	GO:0008219	21	1914	Process	3.02497e-13	1.13839e-11	cell death
PM_RLs	cell death	GO:0008219	47	1914	Process	1.96245e-09	5.75274e-08	cell death
PM_USLs	cell death	GO:0008219	48	1914	Process	1.81368e-14	9.28639e-13	cell death
PrM_RLs	cell death	GO:0008219	27	1914	Process	6.64033e-05	0.0010808	cell death
PrM_USLs	cell death	GO:0008219	113	1914	Process	2.22939e-16	8.13352e-15	cell death
PM_USLs	cell death in response to oxidative stress	GO:0036473	9	62	Process	1.53336e-09	3.66632e-08	No
PrM_USLs	cell death in response to oxidative stress	GO:0036473	8	62	Process	0.000296232	0.00206281	No
AVW	cell development	GO:0048468	19	1870	Process	2.03315e-11	5.07945e-10	cell development
PM_RLs	cell development	GO:0048468	44	1870	Process	2.28831e-08	5.57054e-07	cell development
PM_USLs	cell development	GO:0048468	41	1870	Process	1.08248e-10	3.06541e-09	cell development
PrM_RLs	cell development	GO:0048468	28	1870	Process	1.71336e-05	0.00035179	cell development
PrM_USLs	cell development	GO:0048468	109	1870	Process	1.81275e-15	5.98364e-14	cell development
AVW	cell differentiation	GO:0030154	32	3519	Process	1.90137e-18	2.6918e-16	cell differentiation
PM_RLs	cell differentiation	GO:0030154	78	3519	Process	5.24863e-13	2.64748e-11	cell differentiation
PM_USLs	cell differentiation	GO:0030154	80	3519	Process	9.39031e-22	9.51989e-20	cell differentiation
PrM_RLs	cell differentiation	GO:0030154	61	3519	Process	1.25087e-13	1.39972e-11	cell differentiation
PrM_USLs	cell differentiation	GO:0030154	221	3519	Process	3.35752e-36	3.41347e-34	cell differentiation
PrM_USLs	cell differentiation involved in embryonic placenta development	GO:0060706	5	25	Process	0.000723797	0.00440459	No
AVW	cell division	GO:0051301	5	546	Process	0.00145425	0.00577236	No
PM_RLs	cell division	GO:0051301	12	546	Process	0.00574513	0.0255091	No
PM_USLs	cell division	GO:0051301	11	546	Process	0.00178341	0.00807874	No
PrM_USLs	cell division	GO:0051301	24	546	Process	0.00721361	0.0290157	No
PM_USLs	cell fate commitment	GO:0045165	6	243	Process	0.0077581	0.0268435	No
PrM_USLs	cell fate commitment	GO:0045165	17	243	Process	0.000241074	0.00174236	No
AVW	cell growth	GO:0016049	7	488	Process	9.61348e-06	8.71368e-05	No
PM_RLs	cell growth	GO:0016049	16	488	Process	2.00632e-05	0.000236492	No
PM_USLs	cell growth	GO:0016049	16	488	Process	5.21698e-07	6.90467e-06	No
PrM_USLs	cell growth	GO:0016049	25	488	Process	0.000917612	0.00542387	No
AVW	cell junction	GO:0030054	7	1150	Component	0.00173423	0.00660161	cell junction
PM_RLs	cell junction	GO:0030054	27	1150	Component	1.41183e-05	0.000170731	cell junction
PM_USLs	cell junction	GO:0030054	20	1150	Component	0.000194159	0.00130703	cell junction
PrM_RLs	cell junction	GO:0030054	19	1150	Component	0.000121573	0.00167434	cell junction
PrM_USLs	cell junction	GO:0030054	60	1150	Component	2.06255e-07	2.94512e-06	cell junction
PrM_USLs	cell junction assembly	GO:0034329	11	189	Process	0.0102284	0.0381563	No
PM_USLs	cell junction organization	GO:0034330	6	243	Process	0.0077581	0.0268435	No
PM_RLs	cell killing	GO:0001906	8	109	Process	1.3007e-05	0.000160764	No
PrM_USLs	cell killing	GO:0001906	11	109	Process	0.000173688	0.00129968	No
PM_RLs	cell leading edge	GO:0031252	11	350	Component	0.00055062	0.00404052	No
PrM_USLs	cell leading edge	GO:0031252	20	350	Component	0.000841324	0.0050354	No
AVW	cell migration	GO:0016477	17	1177	Process	1.31495e-12	3.90935e-11	cell migration
PM_RLs	cell migration	GO:0016477	42	1177	Process	2.31491e-13	1.24627e-11	cell migration
PM_USLs	cell migration	GO:0016477	39	1177	Process	1.47284e-15	8.38854e-14	cell migration
PrM_RLs	cell migration	GO:0016477	19	1177	Process	0.000162645	0.00211627	cell migration
PrM_USLs	cell migration	GO:0016477	80	1177	Process	7.76116e-15	2.497e-13	cell migration
AVW	cell morphogenesis	GO:0000902	12	1170	Process	1.66425e-07	2.23883e-06	No
PM_RLs	cell morphogenesis	GO:0000902	30	1170	Process	8.37669e-07	1.44756e-05	No
PM_USLs	cell morphogenesis	GO:0000902	32	1170	Process	7.81788e-11	2.27752e-09	No
PrM_USLs	cell morphogenesis	GO:0000902	76	1170	Process	3.22919e-13	8.5793e-12	No
AVW	cell morphogenesis involved in differentiation	GO:0000904	7	721	Process	0.000110512	0.000720511	No
PM_RLs	cell morphogenesis involved in differentiation	GO:0000904	21	721	Process	6.14991e-06	8.19841e-05	No
PM_USLs	cell morphogenesis involved in differentiation	GO:0000904	23	721	Process	2.63615e-09	6.12966e-08	No
PrM_USLs	cell morphogenesis involved in differentiation	GO:0000904	37	721	Process	6.0701e-05	0.000516569	No
PM_RLs	cell morphogenesis involved in neuron differentiation	GO:0048667	15	498	Process	9.10449e-05	0.000875877	No
PM_USLs	cell morphogenesis involved in neuron differentiation	GO:0048667	12	498	Process	0.000240948	0.00157094	No
PrM_USLs	cell morphogenesis involved in neuron differentiation	GO:0048667	22	498	Process	0.00930232	0.0351488	No
AVW	cell motility	GO:0048870	17	1288	Process	5.35776e-12	1.4222e-10	cell motility
PM_RLs	cell motility	GO:0048870	44	1288	Process	2.49716e-13	1.31902e-11	cell motility
PM_USLs	cell motility	GO:0048870	39	1288	Process	2.42751e-14	1.21832e-12	cell motility
PrM_RLs	cell motility	GO:0048870	20	1288	Process	0.000181086	0.00230923	cell motility
PrM_USLs	cell motility	GO:0048870	92	1288	Process	3.47377e-18	1.51357e-16	cell motility
AVW	cell part	GO:0044464	55	15776	Component	4.06012e-17	4.47064e-15	cell part
PM_RLs	cell part	GO:0044464	306	15776	Component	7.13498e-66	1.99744e-62	cell part
PM_USLs	cell part	GO:0044464	210	15776	Component	6.61006e-35	2.30624e-32	cell part
PrM_RLs	cell part	GO:0044464	211	15776	Component	7.80047e-51	2.37689e-47	cell part
PrM_USLs	cell part	GO:0044464	831	15776	Component	2.45385e-176	9.35529e-173	cell part
AVW	cell part morphogenesis	GO:0032990	6	798	Process	0.00131841	0.00536888	cell part morphogenesis
PM_RLs	cell part morphogenesis	GO:0032990	17	798	Process	0.0015414	0.00918114	cell part morphogenesis
PM_USLs	cell part morphogenesis	GO:0032990	16	798	Process	0.000185325	0.00124922	cell part morphogenesis
PrM_RLs	cell part morphogenesis	GO:0032990	12	798	Process	0.00453091	0.0265449	cell part morphogenesis
PrM_USLs	cell part morphogenesis	GO:0032990	43	798	Process	5.15946e-06	5.64432e-05	cell part morphogenesis
AVW	cell periphery	GO:0071944	18	4962	Component	0.000269919	0.00150557	cell periphery
PM_RLs	cell periphery	GO:0071944	128	4962	Component	4.59282e-28	1.11805e-25	cell periphery
PM_USLs	cell periphery	GO:0071944	83	4962	Component	1.04355e-14	5.45334e-13	cell periphery
PrM_RLs	cell periphery	GO:0071944	88	4962	Component	7.39635e-21	1.84754e-18	cell periphery
PrM_USLs	cell periphery	GO:0071944	289	4962	Component	8.06118e-43	1.22933e-40	cell periphery
AVW	cell projection	GO:0042995	7	1772	Component	0.0171868	0.0375157	cell projection
PM_RLs	cell projection	GO:0042995	49	1772	Component	1.67555e-11	6.74921e-10	cell projection
PM_USLs	cell projection	GO:0042995	31	1772	Component	2.91375e-06	3.37438e-05	cell projection
PrM_RLs	cell projection	GO:0042995	25	1772	Component	0.000124979	0.00171072	cell projection
PrM_USLs	cell projection	GO:0042995	115	1772	Component	1.60408e-19	7.69255e-18	cell projection
PrM_USLs	cell projection assembly	GO:0030031	23	368	Process	0.00010609	0.000840892	No
PrM_RLs	cell projection membrane	GO:0031253	6	294	Component	0.0107891	0.0472988	No
PrM_USLs	cell projection membrane	GO:0031253	20	294	Component	0.000101633	0.000809774	No
AVW	cell projection morphogenesis	GO:0048858	6	778	Process	0.00115948	0.00484148	cell projection morphogenesis
PM_RLs	cell projection morphogenesis	GO:0048858	17	778	Process	0.00118489	0.00743747	cell projection morphogenesis
PM_USLs	cell projection morphogenesis	GO:0048858	16	778	Process	0.000140052	0.000992903	cell projection morphogenesis
PrM_RLs	cell projection morphogenesis	GO:0048858	12	778	Process	0.00372416	0.0232164	cell projection morphogenesis
PrM_USLs	cell projection morphogenesis	GO:0048858	42	778	Process	6.34714e-06	6.80688e-05	cell projection morphogenesis
AVW	cell projection organization	GO:0030030	12	1217	Process	2.52461e-07	3.24921e-06	cell projection organization
PM_RLs	cell projection organization	GO:0030030	27	1217	Process	3.67151e-05	0.000402285	cell projection organization
PM_USLs	cell projection organization	GO:0030030	27	1217	Process	1.69465e-07	2.52652e-06	cell projection organization
PrM_RLs	cell projection organization	GO:0030030	17	1217	Process	0.00170237	0.012981	cell projection organization
PrM_USLs	cell projection organization	GO:0030030	68	1217	Process	2.46398e-09	4.39996e-08	cell projection organization
PM_RLs	cell projection part	GO:0044463	22	918	Component	6.62702e-05	0.000664958	No
PM_USLs	cell projection part	GO:0044463	14	918	Component	0.00548969	0.0203267	No
PrM_RLs	cell projection part	GO:0044463	18	918	Component	2.18955e-05	0.000431737	No
PrM_USLs	cell projection part	GO:0044463	58	918	Component	5.96555e-10	1.11488e-08	No
AVW	cell proliferation	GO:0008283	20	1921	Process	3.34443e-12	9.56055e-11	cell proliferation
PM_RLs	cell proliferation	GO:0008283	60	1921	Process	3.36185e-16	2.76808e-14	cell proliferation
PM_USLs	cell proliferation	GO:0008283	49	1921	Process	4.92744e-15	2.68572e-13	cell proliferation
PrM_RLs	cell proliferation	GO:0008283	30	1921	Process	3.73306e-06	9.49386e-05	cell proliferation
PrM_USLs	cell proliferation	GO:0008283	130	1921	Process	1.60902e-23	8.82645e-22	cell proliferation
PrM_USLs	cell recognition	GO:0008037	10	132	Process	0.00256922	0.0126962	No
AVW	cell surface	GO:0009986	7	726	Component	0.000115284	0.000749979	cell surface
PM_RLs	cell surface	GO:0009986	18	726	Component	0.000202691	0.0017173	cell surface
PM_USLs	cell surface	GO:0009986	16	726	Component	6.4335e-05	0.000520118	cell surface
PrM_RLs	cell surface	GO:0009986	19	726	Component	2.12572e-07	7.7567e-06	cell surface
PrM_USLs	cell surface	GO:0009986	47	726	Component	1.28753e-08	2.1672e-07	cell surface
AVW	cell surface receptor signaling pathway	GO:0007166	19	2583	Process	4.39877e-09	8.66062e-08	cell surface receptor signaling pathway
PM_RLs	cell surface receptor signaling pathway	GO:0007166	63	2583	Process	2.91989e-12	1.30788e-10	cell surface receptor signaling pathway
PM_USLs	cell surface receptor signaling pathway	GO:0007166	61	2583	Process	3.83482e-17	2.55772e-15	cell surface receptor signaling pathway
PrM_RLs	cell surface receptor signaling pathway	GO:0007166	36	2583	Process	4.72067e-06	0.000119377	cell surface receptor signaling pathway
PrM_USLs	cell surface receptor signaling pathway	GO:0007166	158	2583	Process	2.71732e-24	1.5235e-22	cell surface receptor signaling pathway
PM_RLs	cell surface receptor signaling pathway involved in cell-cell signaling	GO:1905114	12	556	Process	0.00657748	0.0277601	No
PM_USLs	cell surface receptor signaling pathway involved in cell-cell signaling	GO:1905114	12	556	Process	0.000627604	0.00354268	No
PrM_USLs	cell surface receptor signaling pathway involved in cell-cell signaling	GO:1905114	28	556	Process	0.000602195	0.00375142	No
AVW	cell-cell adhesion	GO:0098609	7	872	Process	0.000348373	0.00183963	cell-cell adhesion
PM_RLs	cell-cell adhesion	GO:0098609	28	872	Process	2.45038e-08	5.89008e-07	cell-cell adhesion
PM_USLs	cell-cell adhesion	GO:0098609	22	872	Process	3.14192e-07	4.33962e-06	cell-cell adhesion
PrM_RLs	cell-cell adhesion	GO:0098609	19	872	Process	3.00319e-06	8.04927e-05	cell-cell adhesion
PrM_USLs	cell-cell adhesion	GO:0098609	64	872	Process	1.82412e-13	5.03947e-12	cell-cell adhesion
PM_RLs	cell-cell junction	GO:0005911	12	382	Component	0.000313841	0.00247319	No
PrM_RLs	cell-cell junction	GO:0005911	7	382	Component	0.0105112	0.0463073	No
AVW	cell-cell signaling	GO:0007267	9	1485	Process	0.000378893	0.00197622	cell-cell signaling
PM_RLs	cell-cell signaling	GO:0007267	39	1485	Process	9.22349e-09	2.41319e-07	cell-cell signaling
PM_USLs	cell-cell signaling	GO:0007267	38	1485	Process	7.52795e-12	2.56102e-10	cell-cell signaling
PrM_RLs	cell-cell signaling	GO:0007267	21	1485	Process	0.000427115	0.0044772	cell-cell signaling
PrM_USLs	cell-cell signaling	GO:0007267	101	1485	Process	1.64302e-18	7.28375e-17	cell-cell signaling
PM_RLs	cell-cell signaling by wnt	GO:0198738	12	469	Process	0.00175909	0.0101538	No
PM_USLs	cell-cell signaling by wnt	GO:0198738	12	469	Process	0.000140991	0.000996771	No
PrM_USLs	cell-cell signaling by wnt	GO:0198738	25	469	Process	0.000537247	0.00340242	No
PrM_USLs	cell-matrix adhesion	GO:0007160	15	192	Process	0.000182958	0.00136503	No
AVW	cell-substrate adherens junction	GO:0005924	5	391	Component	0.000330584	0.00177405	No
PM_RLs	cell-substrate adherens junction	GO:0005924	12	391	Component	0.000384142	0.00296663	No
PM_USLs	cell-substrate adherens junction	GO:0005924	9	391	Component	0.00192769	0.00865989	No
PrM_USLs	cell-substrate adherens junction	GO:0005924	22	391	Component	0.000577867	0.00361463	No
PM_USLs	cell-substrate adhesion	GO:0031589	10	302	Process	6.7316e-05	0.000541626	No
PrM_USLs	cell-substrate adhesion	GO:0031589	26	302	Process	1.73263e-07	2.49271e-06	No
AVW	cell-substrate junction	GO:0030055	5	395	Component	0.000346119	0.00183525	No
PM_RLs	cell-substrate junction	GO:0030055	12	395	Component	0.000419416	0.00318631	No
PM_USLs	cell-substrate junction	GO:0030055	9	395	Component	0.00206117	0.00913291	No
PrM_USLs	cell-substrate junction	GO:0030055	22	395	Component	0.000656218	0.00403847	No
AVW	cellular amide metabolic process	GO:0043603	5	917	Process	0.0125966	0.0305712	No
PM_USLs	cellular amide metabolic process	GO:0043603	13	917	Process	0.0127797	0.0403365	No
PrM_USLs	cellular amide metabolic process	GO:0043603	38	917	Process	0.00235699	0.0117927	No
PM_USLs	cellular amino acid metabolic process	GO:0006520	6	283	Process	0.0152904	0.0464393	No
AVW	cellular aromatic compound metabolic process	GO:0006725	30	5765	Process	9.33805e-11	2.13554e-09	cellular aromatic compound metabolic process
PM_RLs	cellular aromatic compound metabolic process	GO:0006725	92	5765	Process	8.5064e-08	1.79726e-06	cellular aromatic compound metabolic process
PM_USLs	cellular aromatic compound metabolic process	GO:0006725	71	5765	Process	7.12275e-07	9.07166e-06	cellular aromatic compound metabolic process
PrM_RLs	cellular aromatic compound metabolic process	GO:0006725	69	5765	Process	2.85577e-08	1.40466e-06	cellular aromatic compound metabolic process
PrM_USLs	cellular aromatic compound metabolic process	GO:0006725	320	5765	Process	4.70264e-44	7.96837e-42	cellular aromatic compound metabolic process
AVW	cellular biosynthetic process	GO:0044249	33	5886	Process	6.00005e-13	2.00429e-11	cellular biosynthetic process
PM_RLs	cellular biosynthetic process	GO:0044249	91	5886	Process	4.22017e-07	7.82408e-06	cellular biosynthetic process
PM_USLs	cellular biosynthetic process	GO:0044249	83	5886	Process	8.63033e-11	2.4577e-09	cellular biosynthetic process
PrM_RLs	cellular biosynthetic process	GO:0044249	62	5886	Process	1.29875e-05	0.000278144	cellular biosynthetic process
PrM_USLs	cellular biosynthetic process	GO:0044249	315	5886	Process	3.65257e-40	4.56571e-38	cellular biosynthetic process
PM_RLs	cellular calcium ion homeostasis	GO:0006874	11	362	Process	0.000720128	0.00500248	No
PM_USLs	cellular calcium ion homeostasis	GO:0006874	11	362	Process	6.19723e-05	0.00050262	No
PrM_RLs	cellular calcium ion homeostasis	GO:0006874	7	362	Process	0.00801532	0.0382072	No
PrM_USLs	cellular calcium ion homeostasis	GO:0006874	23	362	Process	8.43133e-05	0.000688318	No
PrM_USLs	cellular carbohydrate metabolic process	GO:0044262	14	256	Process	0.00678886	0.0277115	No
PM_RLs	cellular catabolic process	GO:0044248	30	1513	Process	9.98754e-05	0.00094941	No
PrM_USLs	cellular catabolic process	GO:0044248	72	1513	Process	3.62577e-07	4.96346e-06	No
PM_RLs	cellular cation homeostasis	GO:0030003	18	529	Process	3.75355e-06	5.36125e-05	No
PM_USLs	cellular cation homeostasis	GO:0030003	13	529	Process	0.000110699	0.000820374	No
PrM_RLs	cellular cation homeostasis	GO:0030003	9	529	Process	0.00627076	0.0321841	No
PrM_USLs	cellular cation homeostasis	GO:0030003	31	529	Process	2.37795e-05	0.000227445	No
PM_RLs	cellular chemical homeostasis	GO:0055082	23	674	Process	1.60698e-07	3.17933e-06	No
PM_USLs	cellular chemical homeostasis	GO:0055082	16	674	Process	2.72758e-05	0.000250928	No
PrM_RLs	cellular chemical homeostasis	GO:0055082	12	674	Process	0.00117435	0.00974812	No
PrM_USLs	cellular chemical homeostasis	GO:0055082	40	674	Process	1.2356e-06	1.53443e-05	No
AVW	cellular component assembly	GO:0022607	11	2458	Process	0.00103866	0.00440503	No
PM_RLs	cellular component assembly	GO:0022607	51	2458	Process	8.15233e-08	1.74217e-06	No
PM_USLs	cellular component assembly	GO:0022607	38	2458	Process	3.69695e-06	4.12772e-05	No
PrM_USLs	cellular component assembly	GO:0022607	125	2458	Process	1.65012e-13	4.64287e-12	No
PrM_USLs	cellular component assembly involved in morphogenesis	GO:0010927	21	280	Process	1.83363e-05	0.0001791	No
AVW	cellular component biogenesis	GO:0044085	11	2724	Process	0.00235163	0.00843352	No
PM_RLs	cellular component biogenesis	GO:0044085	52	2724	Process	7.3718e-07	1.29388e-05	No
PM_USLs	cellular component biogenesis	GO:0044085	38	2724	Process	3.54425e-05	0.000312449	No
PrM_USLs	cellular component biogenesis	GO:0044085	128	2724	Process	1.45699e-11	3.28685e-10	No
PM_USLs	cellular component disassembly	GO:0022411	10	635	Process	0.0144208	0.0444641	No
PrM_USLs	cellular component disassembly	GO:0022411	35	635	Process	2.45392e-05	0.000232725	No
AVW	cellular component morphogenesis	GO:0032989	13	1250	Process	3.99973e-08	6.16124e-07	cellular component morphogenesis
PM_RLs	cellular component morphogenesis	GO:0032989	31	1250	Process	1.07915e-06	1.79826e-05	cellular component morphogenesis
PM_USLs	cellular component morphogenesis	GO:0032989	34	1250	Process	2.195e-11	7.04205e-10	cellular component morphogenesis
PrM_RLs	cellular component morphogenesis	GO:0032989	16	1250	Process	0.00528362	0.0292068	cellular component morphogenesis
PrM_USLs	cellular component morphogenesis	GO:0032989	82	1250	Process	2.16181e-14	6.75566e-13	cellular component morphogenesis
AVW	cellular component organization	GO:0016043	31	5863	Process	2.3638e-11	5.7603e-10	cellular component organization
PM_RLs	cellular component organization	GO:0016043	127	5863	Process	4.30348e-21	5.35449e-19	cellular component organization
PM_USLs	cellular component organization	GO:0016043	114	5863	Process	1.406e-26	2.09617e-24	cellular component organization
PrM_RLs	cellular component organization	GO:0016043	68	5863	Process	1.26026e-07	5.03656e-06	cellular component organization
PrM_USLs	cellular component organization	GO:0016043	322	5863	Process	1.84373e-43	2.86907e-41	cellular component organization
AVW	cellular component organization or biogenesis	GO:0071840	31	6012	Process	4.54437e-11	1.08083e-09	cellular component organization or biogenesis
PM_RLs	cellular component organization or biogenesis	GO:0071840	128	6012	Process	1.20016e-20	1.39993e-18	cellular component organization or biogenesis
PM_USLs	cellular component organization or biogenesis	GO:0071840	114	6012	Process	1.18967e-25	1.62985e-23	cellular component organization or biogenesis
PrM_RLs	cellular component organization or biogenesis	GO:0071840	70	6012	Process	6.49801e-08	2.85148e-06	cellular component organization or biogenesis
PrM_USLs	cellular component organization or biogenesis	GO:0071840	324	6012	Process	3.81131e-42	5.38171e-40	cellular component organization or biogenesis
AVW	cellular developmental process	GO:0048869	34	3837	Process	1.82021e-19	3.00637e-17	cellular developmental process
PM_RLs	cellular developmental process	GO:0048869	86	3837	Process	1.26226e-14	8.61879e-13	cellular developmental process
PM_USLs	cellular developmental process	GO:0048869	85	3837	Process	1.63423e-22	1.6906e-20	cellular developmental process
PrM_RLs	cellular developmental process	GO:0048869	64	3837	Process	1.45551e-13	1.58899e-11	cellular developmental process
PrM_USLs	cellular developmental process	GO:0048869	243	3837	Process	9.36379e-41	1.27498e-38	cellular developmental process
PM_RLs	cellular divalent inorganic cation homeostasis	GO:0072503	14	386	Process	2.29181e-05	0.000266221	No
PM_USLs	cellular divalent inorganic cation homeostasis	GO:0072503	11	386	Process	0.000107518	0.000806224	No
PrM_RLs	cellular divalent inorganic cation homeostasis	GO:0072503	7	386	Process	0.0110714	0.0476925	No
PrM_USLs	cellular divalent inorganic cation homeostasis	GO:0072503	26	386	Process	1.1731e-05	0.000117696	No
PM_RLs	cellular extravasation	GO:0045123	5	43	Process	7.71982e-05	0.000760974	No
PrM_USLs	cellular extravasation	GO:0045123	6	43	Process	0.00116808	0.00661711	No
PM_RLs	cellular homeostasis	GO:0019725	26	780	Process	3.863e-08	8.82813e-07	No
PM_USLs	cellular homeostasis	GO:0019725	18	780	Process	1.24318e-05	0.000124049	No
PrM_RLs	cellular homeostasis	GO:0019725	14	780	Process	0.000431901	0.00450627	No
PrM_USLs	cellular homeostasis	GO:0019725	47	780	Process	9.70994e-08	1.44606e-06	No
PrM_RLs	cellular hormone metabolic process	GO:0034754	6	109	Process	7.99975e-05	0.00123472	No
PM_RLs	cellular ion homeostasis	GO:0006873	18	542	Process	5.18022e-06	7.14385e-05	No
PM_USLs	cellular ion homeostasis	GO:0006873	13	542	Process	0.000139741	0.000992085	No
PrM_RLs	cellular ion homeostasis	GO:0006873	10	542	Process	0.00231019	0.0163356	No
PrM_USLs	cellular ion homeostasis	GO:0006873	32	542	Process	1.53942e-05	0.00015264	No
PM_RLs	cellular ketone metabolic process	GO:0042180	7	225	Process	0.00575636	0.0255185	No
PrM_RLs	cellular ketone metabolic process	GO:0042180	6	225	Process	0.00312726	0.0203454	No
PrM_USLs	cellular ketone metabolic process	GO:0042180	17	225	Process	0.000102395	0.000814995	No
PM_RLs	cellular lipid metabolic process	GO:0044255	22	995	Process	0.000201984	0.0017161	No
PM_USLs	cellular lipid metabolic process	GO:0044255	20	995	Process	2.84745e-05	0.000258669	No
PrM_RLs	cellular lipid metabolic process	GO:0044255	16	995	Process	0.000555952	0.00544517	No
PrM_USLs	cellular lipid metabolic process	GO:0044255	51	995	Process	2.72679e-06	3.18892e-05	No
AVW	cellular localization	GO:0051641	12	2394	Process	0.00021336	0.00123174	cellular localization
PM_RLs	cellular localization	GO:0051641	61	2394	Process	1.15838e-12	5.68926e-11	cellular localization
PM_USLs	cellular localization	GO:0051641	37	2394	Process	5.06693e-06	5.48809e-05	cellular localization
PrM_RLs	cellular localization	GO:0051641	30	2394	Process	0.000204364	0.00252688	cellular localization
PrM_USLs	cellular localization	GO:0051641	110	2394	Process	1.5561e-09	2.85223e-08	cellular localization
PrM_USLs	cellular macromolecular complex assembly	GO:0034622	46	933	Process	2.09587e-05	0.000203321	No
AVW	cellular macromolecule biosynthetic process	GO:0034645	30	4820	Process	9.69107e-13	3.0012e-11	cellular macromolecule biosynthetic process
PM_RLs	cellular macromolecule biosynthetic process	GO:0034645	69	4820	Process	0.000162026	0.00144917	cellular macromolecule biosynthetic process
PM_USLs	cellular macromolecule biosynthetic process	GO:0034645	67	4820	Process	1.91423e-08	3.59378e-07	cellular macromolecule biosynthetic process
PrM_RLs	cellular macromolecule biosynthetic process	GO:0034645	47	4820	Process	0.00102596	0.00873038	cellular macromolecule biosynthetic process
PrM_USLs	cellular macromolecule biosynthetic process	GO:0034645	256	4820	Process	4.30864e-31	3.15898e-29	cellular macromolecule biosynthetic process
PrM_USLs	cellular macromolecule catabolic process	GO:0044265	38	919	Process	0.0024416	0.01214	No
AVW	cellular macromolecule localization	GO:0070727	8	1550	Process	0.00226249	0.00821291	cellular macromolecule localization
PM_RLs	cellular macromolecule localization	GO:0070727	36	1550	Process	6.40907e-07	1.14647e-05	cellular macromolecule localization
PM_USLs	cellular macromolecule localization	GO:0070727	24	1550	Process	0.000249595	0.00160967	cellular macromolecule localization
PrM_RLs	cellular macromolecule localization	GO:0070727	21	1550	Process	0.000733761	0.00677178	cellular macromolecule localization
PrM_USLs	cellular macromolecule localization	GO:0070727	61	1550	Process	0.000490261	0.00317878	cellular macromolecule localization
AVW	cellular macromolecule metabolic process	GO:0044260	37	8101	Process	4.19838e-12	1.17753e-10	cellular macromolecule metabolic process
PM_RLs	cellular macromolecule metabolic process	GO:0044260	138	8101	Process	3.36291e-14	2.11561e-12	cellular macromolecule metabolic process
PM_USLs	cellular macromolecule metabolic process	GO:0044260	115	8101	Process	7.66374e-16	4.5703e-14	cellular macromolecule metabolic process
PrM_RLs	cellular macromolecule metabolic process	GO:0044260	91	8101	Process	1.26792e-09	8.22491e-08	cellular macromolecule metabolic process
PrM_USLs	cellular macromolecule metabolic process	GO:0044260	434	8101	Process	2.36835e-60	6.44952e-58	cellular macromolecule metabolic process
AVW	cellular metabolic process	GO:0044237	42	9846	Process	2.33269e-13	9.24678e-12	cellular metabolic process
PM_RLs	cellular metabolic process	GO:0044237	180	9846	Process	1.81821e-23	2.75139e-21	cellular metabolic process
PM_USLs	cellular metabolic process	GO:0044237	149	9846	Process	3.08386e-25	4.00823e-23	cellular metabolic process
PrM_RLs	cellular metabolic process	GO:0044237	115	9846	Process	5.89249e-14	7.12832e-12	cellular metabolic process
PrM_USLs	cellular metabolic process	GO:0044237	532	9846	Process	6.83144e-82	3.0641e-79	cellular metabolic process
PM_RLs	cellular metal ion homeostasis	GO:0006875	17	461	Process	2.50425e-06	3.73901e-05	No
PM_USLs	cellular metal ion homeostasis	GO:0006875	13	461	Process	2.86313e-05	0.000259628	No
PrM_RLs	cellular metal ion homeostasis	GO:0006875	9	461	Process	0.00262189	0.0178352	No
PrM_USLs	cellular metal ion homeostasis	GO:0006875	28	461	Process	3.2131e-05	0.000293764	No
AVW	cellular nitrogen compound biosynthetic process	GO:0044271	30	4795	Process	8.4677e-13	2.70693e-11	cellular nitrogen compound biosynthetic process
PM_RLs	cellular nitrogen compound biosynthetic process	GO:0044271	76	4795	Process	2.05505e-06	3.17852e-05	cellular nitrogen compound biosynthetic process
PM_USLs	cellular nitrogen compound biosynthetic process	GO:0044271	65	4795	Process	8.48554e-08	1.38306e-06	cellular nitrogen compound biosynthetic process
PrM_RLs	cellular nitrogen compound biosynthetic process	GO:0044271	50	4795	Process	0.000144299	0.00191657	cellular nitrogen compound biosynthetic process
PrM_USLs	cellular nitrogen compound biosynthetic process	GO:0044271	271	4795	Process	1.43272e-37	1.65523e-35	cellular nitrogen compound biosynthetic process
PrM_RLs	cellular nitrogen compound catabolic process	GO:0044270	8	392	Process	0.00344495	0.0218408	No
AVW	cellular nitrogen compound metabolic process	GO:0034641	32	6259	Process	2.16129e-11	5.31035e-10	cellular nitrogen compound metabolic process
PM_RLs	cellular nitrogen compound metabolic process	GO:0034641	94	6259	Process	9.17949e-07	1.56695e-05	cellular nitrogen compound metabolic process
PM_USLs	cellular nitrogen compound metabolic process	GO:0034641	80	6259	Process	2.02876e-08	3.79476e-07	cellular nitrogen compound metabolic process
PrM_RLs	cellular nitrogen compound metabolic process	GO:0034641	70	6259	Process	3.0829e-07	1.04538e-05	cellular nitrogen compound metabolic process
PrM_USLs	cellular nitrogen compound metabolic process	GO:0034641	333	6259	Process	2.00346e-42	2.93777e-40	cellular nitrogen compound metabolic process
AVW	cellular process	GO:0009987	58	14647	Process	5.41669e-23	4.29349e-20	cellular process
PM_RLs	cellular process	GO:0009987	287	14647	Process	2.85075e-58	3.19226e-55	cellular process
PM_USLs	cellular process	GO:0009987	225	14647	Process	1.90574e-52	4.8301e-49	cellular process
PrM_RLs	cellular process	GO:0009987	194	14647	Process	1.71075e-41	1.91433e-38	cellular process
PrM_USLs	cellular process	GO:0009987	793	14647	Process	3.69231e-166	9.38462e-163	cellular process
PrM_USLs	cellular protein catabolic process	GO:0044257	29	646	Process	0.00254309	0.0125834	No
PrM_USLs	cellular protein complex assembly	GO:0043623	25	525	Process	0.00235644	0.0117927	No
AVW	cellular protein localization	GO:0034613	8	1542	Process	0.00219142	0.00802244	cellular protein localization
PM_RLs	cellular protein localization	GO:0034613	36	1542	Process	5.69566e-07	1.03204e-05	cellular protein localization
PM_USLs	cellular protein localization	GO:0034613	24	1542	Process	0.000231743	0.0015177	cellular protein localization
PrM_RLs	cellular protein localization	GO:0034613	21	1542	Process	0.000687875	0.00645478	cellular protein localization
PrM_USLs	cellular protein localization	GO:0034613	61	1542	Process	0.000432838	0.00285996	cellular protein localization
AVW	cellular protein metabolic process	GO:0044267	19	4725	Process	4.23332e-05	0.000310661	cellular protein metabolic process
PM_RLs	cellular protein metabolic process	GO:0044267	95	4725	Process	2.21535e-13	1.20425e-11	cellular protein metabolic process
PM_USLs	cellular protein metabolic process	GO:0044267	77	4725	Process	5.28161e-13	2.0916e-11	cellular protein metabolic process
PrM_RLs	cellular protein metabolic process	GO:0044267	58	4725	Process	2.31945e-07	8.17468e-06	cellular protein metabolic process
PrM_USLs	cellular protein metabolic process	GO:0044267	257	4725	Process	8.49296e-33	7.039e-31	cellular protein metabolic process
AVW	cellular protein modification process	GO:0006464	17	3707	Process	2.3529e-05	0.000185057	cellular protein modification process
PM_RLs	cellular protein modification process	GO:0006464	78	3707	Process	6.72752e-12	2.89749e-10	cellular protein modification process
PM_USLs	cellular protein modification process	GO:0006464	58	3707	Process	3.81051e-09	8.39804e-08	cellular protein modification process
PrM_RLs	cellular protein modification process	GO:0006464	48	3707	Process	7.5704e-07	2.27417e-05	cellular protein modification process
PrM_USLs	cellular protein modification process	GO:0006464	207	3707	Process	2.98397e-27	1.96145e-25	cellular protein modification process
PM_RLs	cellular response to abiotic stimulus	GO:0071214	11	287	Process	0.000107273	0.0010078	No
PrM_RLs	cellular response to abiotic stimulus	GO:0071214	8	287	Process	0.000506463	0.00509422	No
PrM_USLs	cellular response to abiotic stimulus	GO:0071214	20	287	Process	7.47736e-05	0.000617389	No
PM_USLs	cellular response to acid chemical	GO:0071229	7	154	Process	0.000132533	0.000956992	No
AVW	cellular response to biotic stimulus	GO:0071216	7	178	Process	1.30777e-08	2.23448e-07	cellular response to biotic stimulus
PM_RLs	cellular response to biotic stimulus	GO:0071216	9	178	Process	6.17609e-05	0.000626448	cellular response to biotic stimulus
PM_USLs	cellular response to biotic stimulus	GO:0071216	8	178	Process	4.7613e-05	0.000403595	cellular response to biotic stimulus
PrM_RLs	cellular response to biotic stimulus	GO:0071216	7	178	Process	0.000154434	0.00202712	cellular response to biotic stimulus
PrM_USLs	cellular response to biotic stimulus	GO:0071216	16	178	Process	2.40511e-05	0.000228665	cellular response to biotic stimulus
PM_USLs	cellular response to BMP stimulus	GO:0071773	6	149	Process	0.000739478	0.00405439	No
PrM_USLs	cellular response to carbohydrate stimulus	GO:0071322	10	124	Process	0.00167564	0.0088851	No
PrM_USLs	cellular response to catecholamine stimulus	GO:0071870	6	30	Process	0.000212649	0.00155609	No
AVW	cellular response to chemical stimulus	GO:0070887	19	2587	Process	4.51078e-09	8.74811e-08	cellular response to chemical stimulus
PM_RLs	cellular response to chemical stimulus	GO:0070887	72	2587	Process	8.32955e-17	7.17495e-15	cellular response to chemical stimulus
PM_USLs	cellular response to chemical stimulus	GO:0070887	67	2587	Process	6.30319e-21	5.91682e-19	cellular response to chemical stimulus
PrM_RLs	cellular response to chemical stimulus	GO:0070887	45	2587	Process	3.57076e-10	2.53694e-08	cellular response to chemical stimulus
PrM_USLs	cellular response to chemical stimulus	GO:0070887	148	2587	Process	3.67519e-20	1.79637e-18	cellular response to chemical stimulus
AVW	cellular response to cytokine stimulus	GO:0071345	8	689	Process	9.71356e-06	8.77764e-05	cellular response to cytokine stimulus
PM_RLs	cellular response to cytokine stimulus	GO:0071345	26	689	Process	3.45626e-09	9.77353e-08	cellular response to cytokine stimulus
PM_USLs	cellular response to cytokine stimulus	GO:0071345	18	689	Process	2.39143e-06	2.81833e-05	cellular response to cytokine stimulus
PrM_RLs	cellular response to cytokine stimulus	GO:0071345	13	689	Process	0.000437164	0.00454002	cellular response to cytokine stimulus
PrM_USLs	cellular response to cytokine stimulus	GO:0071345	49	689	Process	3.53281e-10	6.9071e-09	cellular response to cytokine stimulus
PM_RLs	cellular response to decreased oxygen levels	GO:0036294	5	143	Process	0.0118916	0.0429832	No
PrM_USLs	cellular response to decreased oxygen levels	GO:0036294	9	143	Process	0.0123505	0.0435177	No
AVW	cellular response to DNA damage stimulus	GO:0006974	5	775	Process	0.00640134	0.0187869	No
PM_RLs	cellular response to DNA damage stimulus	GO:0006974	15	775	Process	0.00667	0.0280581	No
PrM_USLs	cellular response to DNA damage stimulus	GO:0006974	34	775	Process	0.00164359	0.00873946	No
PrM_USLs	cellular response to drug	GO:0035690	8	69	Process	0.000568939	0.00356744	No
AVW	cellular response to endogenous stimulus	GO:0071495	8	1170	Process	0.000374773	0.00196726	cellular response to endogenous stimulus
PM_RLs	cellular response to endogenous stimulus	GO:0071495	30	1170	Process	8.37669e-07	1.44756e-05	cellular response to endogenous stimulus
PM_USLs	cellular response to endogenous stimulus	GO:0071495	33	1170	Process	1.76692e-11	5.81593e-10	cellular response to endogenous stimulus
PrM_RLs	cellular response to endogenous stimulus	GO:0071495	21	1170	Process	1.64144e-05	0.000340144	cellular response to endogenous stimulus
PrM_USLs	cellular response to endogenous stimulus	GO:0071495	63	1170	Process	3.49941e-08	5.51302e-07	cellular response to endogenous stimulus
AVW	cellular response to external stimulus	GO:0071496	6	268	Process	3.68393e-06	3.68765e-05	cellular response to external stimulus
PM_RLs	cellular response to external stimulus	GO:0071496	11	268	Process	5.98027e-05	0.000614376	cellular response to external stimulus
PM_USLs	cellular response to external stimulus	GO:0071496	8	268	Process	0.000694165	0.0038414	cellular response to external stimulus
PrM_RLs	cellular response to external stimulus	GO:0071496	7	268	Process	0.00162003	0.0124378	cellular response to external stimulus
PrM_USLs	cellular response to external stimulus	GO:0071496	22	268	Process	3.08734e-06	3.55604e-05	cellular response to external stimulus
AVW	cellular response to extracellular stimulus	GO:0031668	6	192	Process	5.60908e-07	6.77878e-06	No
PM_RLs	cellular response to extracellular stimulus	GO:0031668	7	192	Process	0.00249503	0.0133554	No
PM_USLs	cellular response to extracellular stimulus	GO:0031668	7	192	Process	0.000480832	0.00283631	No
PrM_USLs	cellular response to extracellular stimulus	GO:0031668	14	192	Process	0.000564858	0.00355074	No
PM_USLs	cellular response to fibroblast growth factor stimulus	GO:0044344	5	128	Process	0.00231938	0.0100918	No
PrM_USLs	cellular response to glucose stimulus	GO:0071333	8	113	Process	0.0096227	0.0362336	No
AVW	cellular response to growth factor stimulus	GO:0071363	5	599	Process	0.00217006	0.00797476	cellular response to growth factor stimulus
PM_RLs	cellular response to growth factor stimulus	GO:0071363	12	599	Process	0.0112965	0.041666	cellular response to growth factor stimulus
PM_USLs	cellular response to growth factor stimulus	GO:0071363	24	599	Process	1.38686e-11	4.59477e-10	cellular response to growth factor stimulus
PrM_RLs	cellular response to growth factor stimulus	GO:0071363	12	599	Process	0.000431295	0.00450627	cellular response to growth factor stimulus
PrM_USLs	cellular response to growth factor stimulus	GO:0071363	34	599	Process	1.82032e-05	0.000178177	cellular response to growth factor stimulus
PrM_USLs	cellular response to hexose stimulus	GO:0071331	8	115	Process	0.0105636	0.0388367	No
AVW	cellular response to hormone stimulus	GO:0032870	6	607	Process	0.000321285	0.00173354	No
PM_USLs	cellular response to hormone stimulus	GO:0032870	14	607	Process	0.000116137	0.000853186	No
PrM_USLs	cellular response to hormone stimulus	GO:0032870	31	607	Process	0.000251704	0.00180041	No
PM_USLs	cellular response to hydrogen peroxide	GO:0070301	5	77	Process	0.00026132	0.00166202	No
PM_RLs	cellular response to hypoxia	GO:0071456	5	135	Process	0.00951208	0.0361317	No
PM_RLs	cellular response to interferon-gamma	GO:0071346	7	138	Process	0.000396601	0.00305023	No
PrM_USLs	cellular response to interferon-gamma	GO:0071346	10	138	Process	0.00346223	0.0161268	No
PrM_USLs	cellular response to interleukin-1	GO:0071347	9	93	Process	0.000873873	0.00518738	No
PM_USLs	cellular response to ketone	GO:1901655	5	74	Process	0.000219488	0.00145246	No
PrM_USLs	cellular response to ketone	GO:1901655	6	74	Process	0.0133548	0.0464977	No
PrM_USLs	cellular response to light stimulus	GO:0071482	10	112	Process	0.000820685	0.00492346	No
AVW	cellular response to lipid	GO:0071396	11	504	Process	2.94805e-10	6.39748e-09	cellular response to lipid
PM_RLs	cellular response to lipid	GO:0071396	13	504	Process	0.00107207	0.00689948	cellular response to lipid
PM_USLs	cellular response to lipid	GO:0071396	14	504	Process	1.66299e-05	0.000160565	cellular response to lipid
PrM_RLs	cellular response to lipid	GO:0071396	13	504	Process	2.12352e-05	0.00042057	cellular response to lipid
PrM_USLs	cellular response to lipid	GO:0071396	31	504	Process	9.84399e-06	0.000100348	cellular response to lipid
AVW	cellular response to lipopolysaccharide	GO:0071222	7	155	Process	5.21677e-09	9.94196e-08	cellular response to lipopolysaccharide
PM_RLs	cellular response to lipopolysaccharide	GO:0071222	8	155	Process	0.000137705	0.00124588	cellular response to lipopolysaccharide
PM_USLs	cellular response to lipopolysaccharide	GO:0071222	7	155	Process	0.000137717	0.000981836	cellular response to lipopolysaccharide
PrM_RLs	cellular response to lipopolysaccharide	GO:0071222	7	155	Process	6.75331e-05	0.00108733	cellular response to lipopolysaccharide
PrM_USLs	cellular response to lipopolysaccharide	GO:0071222	14	155	Process	7.26092e-05	0.000601788	cellular response to lipopolysaccharide
PrM_RLs	cellular response to mechanical stimulus	GO:0071260	6	80	Process	1.54935e-05	0.00032488	No
PrM_USLs	cellular response to mechanical stimulus	GO:0071260	8	80	Process	0.00137633	0.00757727	No
PrM_USLs	cellular response to metal ion	GO:0071248	9	138	Process	0.0100727	0.0376479	No
AVW	cellular response to molecule of bacterial origin	GO:0071219	7	161	Process	6.7141e-09	1.24756e-07	cellular response to molecule of bacterial origin
PM_RLs	cellular response to molecule of bacterial origin	GO:0071219	9	161	Process	2.94023e-05	0.000333246	cellular response to molecule of bacterial origin
PM_USLs	cellular response to molecule of bacterial origin	GO:0071219	7	161	Process	0.000172383	0.00117605	cellular response to molecule of bacterial origin
PrM_RLs	cellular response to molecule of bacterial origin	GO:0071219	7	161	Process	8.48565e-05	0.00127432	cellular response to molecule of bacterial origin
PrM_USLs	cellular response to molecule of bacterial origin	GO:0071219	16	161	Process	7.63083e-06	8.01447e-05	cellular response to molecule of bacterial origin
PrM_USLs	cellular response to monoamine stimulus	GO:0071868	6	31	Process	0.000248618	0.00178169	No
PrM_USLs	cellular response to monosaccharide stimulus	GO:0071326	8	115	Process	0.0105636	0.0388367	No
AVW	cellular response to nitrogen compound	GO:1901699	6	553	Process	0.000196234	0.00115985	No
PM_RLs	cellular response to nitrogen compound	GO:1901699	18	553	Process	6.75047e-06	8.87227e-05	No
PM_USLs	cellular response to nitrogen compound	GO:1901699	13	553	Process	0.000169226	0.00115763	No
PrM_USLs	cellular response to nitrogen compound	GO:1901699	27	553	Process	0.00115007	0.00655895	No
AVW	cellular response to nutrient levels	GO:0031669	5	166	Process	6.21323e-06	5.90157e-05	No
PM_RLs	cellular response to nutrient levels	GO:0031669	6	166	Process	0.00520283	0.0234546	No
PM_USLs	cellular response to nutrient levels	GO:0031669	6	166	Process	0.00126604	0.00626105	No
PrM_USLs	cellular response to nutrient levels	GO:0031669	13	166	Process	0.00047084	0.0030764	No
AVW	cellular response to organic cyclic compound	GO:0071407	7	512	Process	1.3047e-05	0.000112106	No
PM_RLs	cellular response to organic cyclic compound	GO:0071407	11	512	Process	0.00935438	0.0356536	No
PM_USLs	cellular response to organic cyclic compound	GO:0071407	11	512	Process	0.00108538	0.00554618	No
PrM_USLs	cellular response to organic cyclic compound	GO:0071407	34	512	Process	7.64045e-07	9.82436e-06	No
AVW	cellular response to organic substance	GO:0071310	17	2149	Process	1.23727e-08	2.13416e-07	cellular response to organic substance
PM_RLs	cellular response to organic substance	GO:0071310	57	2149	Process	1.51413e-12	7.18441e-11	cellular response to organic substance
PM_USLs	cellular response to organic substance	GO:0071310	54	2149	Process	2.84953e-16	1.74027e-14	cellular response to organic substance
PrM_RLs	cellular response to organic substance	GO:0071310	38	2149	Process	6.73875e-09	3.46697e-07	cellular response to organic substance
PrM_USLs	cellular response to organic substance	GO:0071310	125	2149	Process	1.38163e-17	5.78844e-16	cellular response to organic substance
AVW	cellular response to organonitrogen compound	GO:0071417	5	477	Process	0.000803985	0.00357287	No
PM_RLs	cellular response to organonitrogen compound	GO:0071417	17	477	Process	3.87778e-06	5.51058e-05	No
PM_USLs	cellular response to organonitrogen compound	GO:0071417	11	477	Process	0.000619643	0.00351732	No
PrM_USLs	cellular response to organonitrogen compound	GO:0071417	24	477	Process	0.00144445	0.0078671	No
AVW	cellular response to oxidative stress	GO:0034599	5	219	Process	2.28682e-05	0.000182271	No
PM_RLs	cellular response to oxidative stress	GO:0034599	7	219	Process	0.00500484	0.022969	No
PM_USLs	cellular response to oxidative stress	GO:0034599	11	219	Process	6.53742e-07	8.43211e-06	No
PrM_USLs	cellular response to oxidative stress	GO:0034599	13	219	Process	0.00475023	0.0209205	No
PM_RLs	cellular response to oxygen levels	GO:0071453	5	151	Process	0.0146462	0.0498202	No
PrM_USLs	cellular response to oxygen levels	GO:0071453	11	151	Process	0.00213926	0.0109289	No
AVW	cellular response to oxygen-containing compound	GO:1901701	12	909	Process	1.10247e-08	1.97449e-07	cellular response to oxygen-containing compound
PM_RLs	cellular response to oxygen-containing compound	GO:1901701	28	909	Process	5.66879e-08	1.24451e-06	cellular response to oxygen-containing compound
PM_USLs	cellular response to oxygen-containing compound	GO:1901701	29	909	Process	1.97548e-11	6.37817e-10	cellular response to oxygen-containing compound
PrM_RLs	cellular response to oxygen-containing compound	GO:1901701	17	909	Process	6.56177e-05	0.00107584	cellular response to oxygen-containing compound
PrM_USLs	cellular response to oxygen-containing compound	GO:1901701	50	909	Process	5.09945e-07	6.82163e-06	cellular response to oxygen-containing compound
PrM_USLs	cellular response to radiation	GO:0071478	10	159	Process	0.00865789	0.0334769	No
PM_USLs	cellular response to reactive oxygen species	GO:0034614	6	127	Process	0.000329059	0.00204161	No
AVW	cellular response to steroid hormone stimulus	GO:0071383	5	237	Process	3.30789e-05	0.000250876	No
PrM_USLs	cellular response to steroid hormone stimulus	GO:0071383	14	237	Process	0.00361193	0.0167626	No
AVW	cellular response to stimulus	GO:0051716	37	6741	Process	1.20808e-14	6.86677e-13	cellular response to stimulus
PM_RLs	cellular response to stimulus	GO:0051716	150	6741	Process	5.84211e-27	1.21148e-24	cellular response to stimulus
PM_USLs	cellular response to stimulus	GO:0051716	125	6741	Process	7.75845e-28	1.31092e-25	cellular response to stimulus
PrM_RLs	cellular response to stimulus	GO:0051716	93	6741	Process	4.92376e-15	6.48199e-13	cellular response to stimulus
PrM_USLs	cellular response to stimulus	GO:0051716	377	6741	Process	1.0791e-54	2.57129e-52	cellular response to stimulus
AVW	cellular response to stress	GO:0033554	15	1824	Process	6.52243e-08	9.6956e-07	No
PM_RLs	cellular response to stress	GO:0033554	36	1824	Process	2.18663e-05	0.000255593	No
PM_USLs	cellular response to stress	GO:0033554	30	1824	Process	1.37117e-05	0.000134699	No
PrM_USLs	cellular response to stress	GO:0033554	98	1824	Process	4.97009e-12	1.18428e-10	No
PM_USLs	cellular response to transforming growth factor beta stimulus	GO:0071560	11	208	Process	4.02463e-07	5.49887e-06	No
PrM_RLs	cellular response to transforming growth factor beta stimulus	GO:0071560	7	208	Process	0.000385072	0.00414372	No
PrM_USLs	cellular response to transforming growth factor beta stimulus	GO:0071560	14	208	Process	0.00116802	0.00661711	No
AVW	cellular response to tumor necrosis factor	GO:0071356	5	247	Process	4.01061e-05	0.000296606	No
PM_RLs	cellular response to tumor necrosis factor	GO:0071356	8	247	Process	0.00256042	0.0136165	No
PM_USLs	cellular response to tumor necrosis factor	GO:0071356	9	247	Process	7.71856e-05	0.000606595	No
PrM_USLs	cellular response to tumor necrosis factor	GO:0071356	18	247	Process	9.95437e-05	0.000796454	No
AVW	central nervous system development	GO:0007417	6	897	Process	0.00236459	0.00846979	No
PM_RLs	central nervous system development	GO:0007417	25	897	Process	1.71918e-06	2.71912e-05	No
PM_USLs	central nervous system development	GO:0007417	18	897	Process	7.32013e-05	0.000582508	No
PrM_USLs	central nervous system development	GO:0007417	61	897	Process	1.33804e-11	3.03648e-10	No
PM_RLs	central nervous system neuron differentiation	GO:0021953	6	167	Process	0.00534931	0.0240183	No
PrM_USLs	central nervous system neuron differentiation	GO:0021953	12	167	Process	0.00153078	0.00819678	No
PM_RLs	cerebral cortex development	GO:0021987	5	107	Process	0.00375959	0.0182725	No
PrM_USLs	cGMP metabolic process	GO:0046068	5	46	Process	0.00785064	0.030936	No
PM_RLs	channel activity	GO:0015267	13	459	Function	0.000465601	0.0034945	No
PrM_USLs	channel activity	GO:0015267	22	459	Function	0.00386906	0.0178257	No
PM_RLs	channel regulator activity	GO:0016247	6	127	Function	0.00145498	0.00878797	No
AVW	chemical homeostasis	GO:0048878	5	1000	Process	0.0176593	0.0382496	chemical homeostasis
PM_RLs	chemical homeostasis	GO:0048878	34	1000	Process	1.74104e-10	6.0547e-09	chemical homeostasis
PM_USLs	chemical homeostasis	GO:0048878	23	1000	Process	7.99242e-07	1.01031e-05	chemical homeostasis
PrM_RLs	chemical homeostasis	GO:0048878	20	1000	Process	5.71546e-06	0.000138283	chemical homeostasis
PrM_USLs	chemical homeostasis	GO:0048878	58	1000	Process	1.10755e-08	1.88087e-07	chemical homeostasis
PM_RLs	chemical synaptic transmission	GO:0007268	18	583	Process	1.34305e-05	0.000164546	No
PM_USLs	chemical synaptic transmission	GO:0007268	14	583	Process	7.69008e-05	0.000606237	No
PrM_RLs	chemical synaptic transmission	GO:0007268	11	583	Process	0.00119177	0.00975482	No
PrM_USLs	chemical synaptic transmission	GO:0007268	46	583	Process	5.37048e-11	1.1375e-09	No
PrM_USLs	chemokine activity	GO:0008009	6	49	Function	0.00214134	0.0109289	No
PM_RLs	chemokine production	GO:0032602	7	73	Process	9.05497e-06	0.000116016	No
PrM_USLs	chemokine production	GO:0032602	7	73	Process	0.00335823	0.0158554	No
PrM_USLs	chemokine receptor binding	GO:0042379	7	58	Function	0.00100612	0.00584957	No
PM_RLs	chemokine-mediated signaling pathway	GO:0070098	5	80	Process	0.00112248	0.00714177	No
PrM_USLs	chemokine-mediated signaling pathway	GO:0070098	8	80	Process	0.00137633	0.00757727	No
AVW	chemotaxis	GO:0006935	7	534	Process	1.7033e-05	0.00014145	chemotaxis
PM_RLs	chemotaxis	GO:0006935	26	534	Process	1.90685e-11	7.57196e-10	chemotaxis
PM_USLs	chemotaxis	GO:0006935	17	534	Process	3.40738e-07	4.69349e-06	chemotaxis
PrM_RLs	chemotaxis	GO:0006935	16	534	Process	3.56569e-07	1.19628e-05	chemotaxis
PrM_USLs	chemotaxis	GO:0006935	42	534	Process	4.04392e-10	7.8063e-09	chemotaxis
PM_RLs	cholesterol metabolic process	GO:0008203	6	118	Process	0.00101461	0.00659028	No
PM_USLs	cholesterol metabolic process	GO:0008203	5	118	Process	0.00164794	0.0076009	No
PrM_USLs	chordate embryonic development	GO:0043009	29	554	Process	0.000268075	0.00189069	No
PrM_USLs	chromatin	GO:0000785	29	439	Component	5.34341e-06	5.80021e-05	No
PrM_USLs	chromatin assembly	GO:0031497	10	156	Process	0.00767852	0.0303991	No
PrM_USLs	chromatin assembly or disassembly	GO:0006333	12	181	Process	0.0028627	0.0138503	No
PrM_USLs	chromatin binding	GO:0003682	21	444	Function	0.00540663	0.0231474	No
PrM_USLs	chromatin organization	GO:0006325	50	734	Process	9.13135e-10	1.68587e-08	No
PrM_USLs	chromatin silencing	GO:0006342	8	113	Process	0.0096227	0.0362336	No
PrM_USLs	chromosomal part	GO:0044427	46	779	Component	2.28438e-07	3.24365e-06	No
PrM_USLs	chromosomal region	GO:0098687	19	334	Component	0.00117683	0.00664689	No
PrM_USLs	chromosome	GO:0005694	53	881	Component	1.55552e-08	2.58971e-07	No
PrM_USLs	chromosome organization	GO:0051276	64	1130	Process	4.52053e-09	7.92391e-08	No
PrM_USLs	chromosome, centromeric region	GO:0000775	11	177	Component	0.00658315	0.0271186	No
PrM_USLs	ciliary membrane	GO:0060170	9	79	Component	0.000294471	0.00205242	No
PrM_USLs	ciliary part	GO:0044441	23	309	Component	8.37848e-06	8.7038e-05	No
PrM_USLs	ciliary plasm	GO:0097014	8	83	Component	0.00170788	0.00899972	No
PrM_USLs	cilium	GO:0005929	32	467	Component	8.54803e-07	1.08451e-05	No
PrM_USLs	cilium assembly	GO:0042384	14	194	Process	0.000621408	0.00385222	No
PrM_USLs	cilium morphogenesis	GO:0060271	15	228	Process	0.000984282	0.00576876	No
PrM_USLs	cilium movement	GO:0003341	5	44	Process	0.00663031	0.0271369	No
PrM_USLs	cilium organization	GO:0044782	14	213	Process	0.0014421	0.0078671	No
PrM_USLs	circadian behavior	GO:0048512	5	44	Process	0.00663031	0.0271369	No
PrM_USLs	circadian regulation of gene expression	GO:0032922	7	58	Process	0.00100612	0.00584957	No
AVW	circadian rhythm	GO:0007623	5	196	Process	1.35893e-05	0.000115762	circadian rhythm
PM_RLs	circadian rhythm	GO:0007623	7	196	Process	0.00278698	0.0146108	circadian rhythm
PM_USLs	circadian rhythm	GO:0007623	5	196	Process	0.0129161	0.0406909	circadian rhythm
PrM_RLs	circadian rhythm	GO:0007623	7	196	Process	0.000272399	0.0031587	circadian rhythm
PrM_USLs	circadian rhythm	GO:0007623	18	196	Process	5.81136e-06	6.24987e-05	circadian rhythm
PrM_USLs	circadian sleep/wake cycle	GO:0042745	5	30	Process	0.00149164	0.00807374	No
PrM_USLs	circadian sleep/wake cycle process	GO:0022410	5	28	Process	0.00113507	0.00649852	No
PrM_USLs	circadian sleep/wake cycle, sleep	GO:0050802	5	26	Process	0.000845847	0.00505057	No
AVW	circulatory system development	GO:0072359	12	919	Process	1.24187e-08	2.13416e-07	circulatory system development
PM_RLs	circulatory system development	GO:0072359	22	919	Process	6.72977e-05	0.000672857	circulatory system development
PM_USLs	circulatory system development	GO:0072359	35	919	Process	9.03528e-16	5.26435e-14	circulatory system development
PrM_RLs	circulatory system development	GO:0072359	19	919	Process	6.24435e-06	0.000147104	circulatory system development
PrM_USLs	circulatory system development	GO:0072359	66	919	Process	1.9118e-13	5.2437e-12	circulatory system development
PM_RLs	circulatory system process	GO:0003013	18	497	Process	1.62253e-06	2.57353e-05	No
PM_USLs	circulatory system process	GO:0003013	13	497	Process	6.03437e-05	0.000490196	No
PrM_RLs	circulatory system process	GO:0003013	12	497	Process	8.12837e-05	0.00124173	No
PrM_USLs	circulatory system process	GO:0003013	32	497	Process	2.94385e-06	3.41138e-05	No
PM_RLs	clathrin-coated pit	GO:0005905	5	68	Component	0.000561942	0.0041021	No
PM_RLs	coagulation	GO:0050817	13	358	Process	4.41715e-05	0.000471867	No
PM_USLs	coagulation	GO:0050817	10	358	Process	0.000256867	0.00163987	No
PrM_RLs	coagulation	GO:0050817	7	358	Process	0.00757402	0.0367295	No
PrM_USLs	coagulation	GO:0050817	22	358	Process	0.000185714	0.00137884	No
PM_RLs	coated vesicle	GO:0030135	7	232	Component	0.00673633	0.0282734	No
PrM_USLs	coenzyme biosynthetic process	GO:0009108	10	133	Process	0.0027036	0.0132408	No
PM_RLs	coenzyme metabolic process	GO:0006732	8	300	Process	0.00783345	0.03147	No
PrM_USLs	coenzyme metabolic process	GO:0006732	17	300	Process	0.00216158	0.0109954	No
PrM_USLs	cofactor biosynthetic process	GO:0051188	10	172	Process	0.0140461	0.0484842	No
PM_RLs	cofactor metabolic process	GO:0051186	9	368	Process	0.00837353	0.0328545	No
PrM_USLs	cofactor metabolic process	GO:0051186	17	368	Process	0.0140938	0.0486269	No
PM_USLs	cognition	GO:0050890	6	252	Process	0.00914712	0.0306051	No
PrM_USLs	cognition	GO:0050890	16	252	Process	0.000966448	0.0056817	No
PM_USLs	collagen binding	GO:0005518	7	65	Function	6.72685e-07	8.65442e-06	No
PrM_USLs	collagen binding	GO:0005518	11	65	Function	2.2551e-06	2.67837e-05	No
PM_USLs	collagen biosynthetic process	GO:0032964	6	38	Process	5.63976e-07	7.34909e-06	No
PM_USLs	collagen catabolic process	GO:0030574	9	67	Process	2.84682e-09	6.50024e-08	No
PrM_USLs	collagen catabolic process	GO:0030574	8	67	Process	0.000475971	0.0030993	No
PM_USLs	collagen fibril organization	GO:0030199	7	38	Process	2.42702e-08	4.39378e-07	No
PM_USLs	collagen metabolic process	GO:0032963	14	111	Process	2.31871e-13	1.00458e-11	No
PrM_RLs	collagen metabolic process	GO:0032963	5	111	Process	0.000763443	0.00697739	No
PrM_USLs	collagen metabolic process	GO:0032963	12	111	Process	4.86485e-05	0.000425884	No
PM_USLs	collagen trimer	GO:0005581	9	88	Component	2.51873e-08	4.54357e-07	No
PM_USLs	complement activation	GO:0006956	6	56	Process	4.4286e-06	4.83805e-05	No
PrM_USLs	condensed chromosome	GO:0000793	11	197	Component	0.0134086	0.046664	No
PM_USLs	connective tissue development	GO:0061448	7	232	Process	0.00140077	0.00670494	No
PM_USLs	contractile fiber	GO:0043292	7	213	Component	0.000868479	0.00460976	No
PrM_RLs	contractile fiber	GO:0043292	8	213	Component	7.15364e-05	0.00113144	No
PrM_USLs	contractile fiber	GO:0043292	21	213	Component	3.4511e-07	4.74994e-06	No
PM_USLs	contractile fiber part	GO:0044449	7	198	Component	0.000573594	0.00328166	No
PrM_RLs	contractile fiber part	GO:0044449	7	198	Component	0.000289058	0.0033175	No
PrM_USLs	contractile fiber part	GO:0044449	20	198	Component	4.59323e-07	6.18787e-06	No
PrM_USLs	core promoter binding	GO:0001047	13	152	Function	0.000214057	0.0015634	No
AVW	core promoter proximal region DNA binding	GO:0001159	6	367	Function	2.12074e-05	0.000170866	No
PM_USLs	core promoter proximal region DNA binding	GO:0001159	8	367	Function	0.00465542	0.0177565	No
PrM_USLs	core promoter proximal region DNA binding	GO:0001159	27	367	Function	1.75033e-06	2.10841e-05	No
AVW	core promoter proximal region sequence-specific DNA binding	GO:0000987	6	364	Function	2.02682e-05	0.000164638	No
PM_USLs	core promoter proximal region sequence-specific DNA binding	GO:0000987	8	364	Function	0.00443957	0.0171526	No
PrM_USLs	core promoter proximal region sequence-specific DNA binding	GO:0000987	27	364	Function	1.51451e-06	1.85066e-05	No
PM_RLs	core promoter sequence-specific DNA binding	GO:0001046	5	102	Function	0.00309121	0.0157367	No
PrM_USLs	core promoter sequence-specific DNA binding	GO:0001046	11	102	Function	0.000101419	0.000808914	No
PrM_USLs	coronary vasculature development	GO:0060976	5	39	Process	0.00417009	0.0188843	No
PrM_USLs	covalent chromatin modification	GO:0016569	27	437	Process	3.35134e-05	0.00030494	No
PM_RLs	cyclic nucleotide biosynthetic process	GO:0009190	5	150	Process	0.0142805	0.0489032	No
PM_USLs	cyclic nucleotide biosynthetic process	GO:0009190	5	150	Process	0.00446485	0.017224	No
PrM_RLs	cyclic nucleotide biosynthetic process	GO:0009190	6	150	Process	0.000419393	0.00442609	No
PrM_USLs	cyclic nucleotide biosynthetic process	GO:0009190	14	150	Process	5.23878e-05	0.000454962	No
PM_USLs	cyclic nucleotide metabolic process	GO:0009187	8	190	Process	7.38516e-05	0.000586762	No
PrM_RLs	cyclic nucleotide metabolic process	GO:0009187	11	190	Process	5.3609e-08	2.39954e-06	No
PrM_USLs	cyclic nucleotide metabolic process	GO:0009187	18	190	Process	3.90358e-06	4.39009e-05	No
PM_RLs	cyclic purine nucleotide metabolic process	GO:0052652	5	149	Process	0.0139211	0.0483224	No
PM_USLs	cyclic purine nucleotide metabolic process	GO:0052652	5	149	Process	0.00434467	0.016863	No
PrM_RLs	cyclic purine nucleotide metabolic process	GO:0052652	6	149	Process	0.00040531	0.00432975	No
PrM_USLs	cyclic purine nucleotide metabolic process	GO:0052652	14	149	Process	4.89956e-05	0.00042794	No
PrM_RLs	cyclic-nucleotide-mediated signaling	GO:0019935	5	70	Process	0.000100655	0.00143482	No
PrM_USLs	cysteine-type endopeptidase activity	GO:0004197	7	81	Function	0.00568509	0.0241095	No
PrM_USLs	cysteine-type endopeptidase inhibitor activity	GO:0004869	7	55	Process	0.000756775	0.00456881	No
PrM_USLs	cysteine-type peptidase activity	GO:0008234	12	184	Function	0.00324447	0.0154233	No
AVW	cytokine activity	GO:0005125	5	222	Function	2.43716e-05	0.000190175	cytokine activity
PM_RLs	cytokine activity	GO:0005125	8	222	Function	0.00134669	0.00821364	cytokine activity
PM_USLs	cytokine activity	GO:0005125	13	222	Function	1.12454e-08	2.20942e-07	cytokine activity
PrM_RLs	cytokine activity	GO:0005125	6	222	Function	0.00293269	0.0193754	cytokine activity
PrM_USLs	cytokine activity	GO:0005125	20	222	Function	2.3546e-06	2.77923e-05	cytokine activity
PrM_USLs	cytokine biosynthetic process	GO:0042089	14	105	Process	1.2833e-06	1.5885e-05	No
PrM_USLs	cytokine metabolic process	GO:0042107	15	107	Process	3.03297e-07	4.2048e-06	No
AVW	cytokine production	GO:0001816	8	619	Process	4.49954e-06	4.42952e-05	cytokine production
PM_RLs	cytokine production	GO:0001816	26	619	Process	4.02554e-10	1.33367e-08	cytokine production
PM_USLs	cytokine production	GO:0001816	18	619	Process	5.48199e-07	7.21772e-06	cytokine production
PrM_RLs	cytokine production	GO:0001816	11	619	Process	0.00189163	0.0141336	cytokine production
PrM_USLs	cytokine production	GO:0001816	53	619	Process	9.56127e-14	2.77204e-12	cytokine production
PM_RLs	cytokine production involved in immune response	GO:0002367	6	71	Process	7.71102e-05	0.000760974	No
PM_USLs	cytokine production involved in immune response	GO:0002367	5	71	Process	0.000182958	0.00123986	No
PrM_USLs	cytokine production involved in immune response	GO:0002367	12	71	Process	7.94846e-07	1.01861e-05	No
PM_USLs	cytokine receptor binding	GO:0005126	12	275	Function	8.42745e-07	1.05478e-05	No
PrM_RLs	cytokine receptor binding	GO:0005126	9	275	Function	7.09564e-05	0.00112624	No
PrM_USLs	cytokine receptor binding	GO:0005126	25	275	Function	1.15069e-07	1.70039e-06	No
PM_RLs	cytokine secretion	GO:0050663	13	167	Process	1.37822e-08	3.50758e-07	No
PM_USLs	cytokine secretion	GO:0050663	8	167	Process	3.089e-05	0.000277627	No
PrM_USLs	cytokine secretion	GO:0050663	18	167	Process	7.23599e-07	9.33578e-06	No
AVW	cytokine-mediated signaling pathway	GO:0019221	5	543	Process	0.00141981	0.00566493	cytokine-mediated signaling pathway
PM_RLs	cytokine-mediated signaling pathway	GO:0019221	20	543	Process	3.32114e-07	6.21908e-06	cytokine-mediated signaling pathway
PM_USLs	cytokine-mediated signaling pathway	GO:0019221	14	543	Process	3.67142e-05	0.000322538	cytokine-mediated signaling pathway
PrM_RLs	cytokine-mediated signaling pathway	GO:0019221	11	543	Process	0.000679702	0.00640494	cytokine-mediated signaling pathway
PrM_USLs	cytokine-mediated signaling pathway	GO:0019221	39	543	Process	1.73906e-08	2.84557e-07	cytokine-mediated signaling pathway
AVW	cytoplasm	GO:0005737	38	10469	Component	2.08493e-09	4.27483e-08	cytoplasm
PM_RLs	cytoplasm	GO:0005737	210	10469	Component	2.45138e-35	8.57831e-33	cytoplasm
PM_USLs	cytoplasm	GO:0005737	151	10469	Component	1.76702e-23	1.99045e-21	cytoplasm
PrM_RLs	cytoplasm	GO:0005737	140	10469	Component	3.96955e-24	1.26912e-21	cytoplasm
PrM_USLs	cytoplasm	GO:0005737	538	10469	Component	3.09201e-75	1.12269e-72	cytoplasm
PM_USLs	cytoplasmic membrane-bounded vesicle lumen	GO:0060205	9	104	Component	9.56228e-08	1.51473e-06	No
PrM_USLs	cytoplasmic membrane-bounded vesicle lumen	GO:0060205	8	104	Component	0.00613994	0.0256813	No
AVW	cytoplasmic part	GO:0044444	24	7901	Component	0.000275849	0.00152719	cytoplasmic part
PM_RLs	cytoplasmic part	GO:0044444	156	7901	Component	8.74349e-23	1.19402e-20	cytoplasmic part
PM_USLs	cytoplasmic part	GO:0044444	116	7901	Component	4.06763e-17	2.67777e-15	cytoplasmic part
PrM_RLs	cytoplasmic part	GO:0044444	102	7901	Component	8.13605e-15	1.04048e-12	cytoplasmic part
PrM_USLs	cytoplasmic part	GO:0044444	390	7901	Component	7.05129e-44	1.14396e-41	cytoplasmic part
PM_RLs	cytoplasmic region	GO:0099568	11	287	Component	0.000107273	0.0010078	No
PrM_USLs	cytoplasmic side of membrane	GO:0098562	11	173	Component	0.00562703	0.0239432	No
PrM_USLs	cytoplasmic side of plasma membrane	GO:0009898	11	159	Component	0.00310806	0.0148119	No
AVW	cytoplasmic vesicle	GO:0031410	8	1258	Component	0.000602692	0.00286463	No
PM_RLs	cytoplasmic vesicle	GO:0031410	27	1258	Component	6.3306e-05	0.000640959	No
PM_USLs	cytoplasmic vesicle	GO:0031410	28	1258	Component	9.25863e-08	1.4805e-06	No
PrM_USLs	cytoplasmic vesicle	GO:0031410	65	1258	Component	8.89931e-08	1.33315e-06	No
PrM_USLs	cytoplasmic vesicle membrane	GO:0030659	23	478	Component	0.00304854	0.0146304	No
AVW	cytoplasmic vesicle part	GO:0044433	5	604	Component	0.00224881	0.00817325	No
PM_RLs	cytoplasmic vesicle part	GO:0044433	14	604	Component	0.00186084	0.010675	No
PM_USLs	cytoplasmic vesicle part	GO:0044433	14	604	Component	0.000110436	0.000819621	No
PrM_USLs	cytoplasmic vesicle part	GO:0044433	31	604	Component	0.000232121	0.00168244	No
AVW	cytoplasmic, membrane-bounded vesicle	GO:0016023	7	1159	Component	0.00181203	0.00684518	No
PM_RLs	cytoplasmic, membrane-bounded vesicle	GO:0016023	27	1159	Component	1.61325e-05	0.000193417	No
PM_USLs	cytoplasmic, membrane-bounded vesicle	GO:0016023	27	1159	Component	6.55643e-08	1.10782e-06	No
PrM_USLs	cytoplasmic, membrane-bounded vesicle	GO:0016023	60	1159	Component	2.64241e-07	3.69017e-06	No
AVW	cytoskeletal part	GO:0044430	6	1468	Component	0.023303	0.0455752	cytoskeletal part
PM_RLs	cytoskeletal part	GO:0044430	33	1468	Component	3.77588e-06	5.37943e-05	cytoskeletal part
PM_USLs	cytoskeletal part	GO:0044430	19	1468	Component	0.00745802	0.0260363	cytoskeletal part
PrM_RLs	cytoskeletal part	GO:0044430	21	1468	Component	0.000368386	0.00399248	cytoskeletal part
PrM_USLs	cytoskeletal part	GO:0044430	64	1468	Component	2.27923e-05	0.000218881	cytoskeletal part
PM_RLs	cytoskeletal protein binding	GO:0008092	17	817	Function	0.00196008	0.0111191	No
PrM_RLs	cytoskeletal protein binding	GO:0008092	13	817	Function	0.00198029	0.0144644	No
PrM_USLs	cytoskeletal protein binding	GO:0008092	57	817	Function	2.53229e-11	5.62935e-10	No
AVW	cytoskeleton	GO:0005856	10	1983	Component	0.000735111	0.00333662	cytoskeleton
PM_RLs	cytoskeleton	GO:0005856	48	1983	Component	2.03271e-09	5.92767e-08	cytoskeleton
PM_USLs	cytoskeleton	GO:0005856	24	1983	Component	0.00625155	0.0225545	cytoskeleton
PrM_RLs	cytoskeleton	GO:0005856	28	1983	Component	4.75065e-05	0.000827389	cytoskeleton
PrM_USLs	cytoskeleton	GO:0005856	102	1983	Component	1.93418e-11	4.32496e-10	cytoskeleton
AVW	cytoskeleton organization	GO:0007010	9	1036	Process	2.53801e-05	0.000197011	cytoskeleton organization
PM_RLs	cytoskeleton organization	GO:0007010	38	1036	Process	1.57763e-12	7.42282e-11	cytoskeleton organization
PM_USLs	cytoskeleton organization	GO:0007010	20	1036	Process	4.92848e-05	0.000414991	cytoskeleton organization
PrM_RLs	cytoskeleton organization	GO:0007010	14	1036	Process	0.00564602	0.030193	cytoskeleton organization
PrM_USLs	cytoskeleton organization	GO:0007010	72	1036	Process	6.65506e-14	1.95926e-12	cytoskeleton organization
PM_RLs	cytosol	GO:0005829	70	3407	Component	2.88402e-10	9.66924e-09	No
PM_USLs	cytosol	GO:0005829	37	3407	Component	0.00448041	0.0172709	No
PrM_RLs	cytosol	GO:0005829	40	3407	Component	6.69959e-05	0.0010865	No
PrM_USLs	cytosol	GO:0005829	164	3407	Component	1.44476e-15	4.78971e-14	No
PM_RLs	cytosolic calcium ion transport	GO:0060401	5	131	Process	0.00845522	0.0330592	No
PM_USLs	cytosolic calcium ion transport	GO:0060401	5	131	Process	0.00255474	0.010956	No
PM_RLs	cytosolic transport	GO:0016482	6	124	Process	0.0012946	0.00800933	No
PM_RLs	deacetylase activity	GO:0019213	5	54	Function	0.000207898	0.00174255	No
AVW	defense response	GO:0006952	7	1535	Process	0.00830791	0.0232356	defense response
PM_RLs	defense response	GO:0006952	55	1535	Process	2.45942e-17	2.25743e-15	defense response
PM_USLs	defense response	GO:0006952	37	1535	Process	7.62841e-11	2.24816e-09	defense response
PrM_RLs	defense response	GO:0006952	28	1535	Process	4.34698e-07	1.42022e-05	defense response
PrM_USLs	defense response	GO:0006952	98	1535	Process	2.64668e-16	9.29999e-15	defense response
PM_RLs	defense response to bacterium	GO:0042742	14	226	Process	5.70033e-08	1.24451e-06	No
PM_USLs	defense response to bacterium	GO:0042742	8	226	Process	0.000232617	0.00152146	No
PrM_USLs	defense response to bacterium	GO:0042742	14	226	Process	0.0024149	0.0120429	No
PM_RLs	defense response to fungus	GO:0050832	6	37	Process	2.57447e-06	3.82346e-05	No
PM_RLs	defense response to other organism	GO:0098542	24	556	Process	1.15602e-09	3.59585e-08	No
PM_USLs	defense response to other organism	GO:0098542	12	556	Process	0.000627604	0.00354268	No
PrM_RLs	defense response to other organism	GO:0098542	10	556	Process	0.00276286	0.0186533	No
PrM_USLs	defense response to other organism	GO:0098542	36	556	Process	6.38493e-07	8.32223e-06	No
PM_RLs	defense response to virus	GO:0051607	11	334	Process	0.000377552	0.00293808	No
PrM_RLs	defense response to virus	GO:0051607	8	334	Process	0.00131211	0.0104316	No
PrM_USLs	defense response to virus	GO:0051607	24	334	Process	9.32922e-06	9.5612e-05	No
PM_RLs	dendrite	GO:0030425	13	452	Component	0.00040477	0.00308769	No
PM_USLs	dendrite	GO:0030425	14	452	Component	5.08436e-06	5.49523e-05	No
PrM_RLs	dendrite	GO:0030425	9	452	Component	0.00230556	0.0163331	No
PrM_USLs	dendrite	GO:0030425	33	452	Component	1.5191e-07	2.21052e-06	No
PrM_USLs	dendritic spine	GO:0043197	10	120	Component	0.00133453	0.0073898	No
PrM_USLs	dentate gyrus development	GO:0021542	6	15	Process	8.08548e-06	8.44545e-05	No
PM_RLs	dephosphorylation	GO:0016311	10	426	Process	0.00733091	0.0299167	No
PrM_USLs	dephosphorylation	GO:0016311	19	426	Process	0.0136477	0.0474526	No
PrM_USLs	detection of abiotic stimulus	GO:0009582	14	134	Process	1.66895e-05	0.000164628	No
PrM_RLs	detection of chemical stimulus	GO:0009593	9	457	Process	0.0024773	0.0171118	No
PrM_USLs	detection of chemical stimulus	GO:0009593	21	457	Process	0.00730294	0.0292309	No
PrM_RLs	detection of chemical stimulus involved in sensory perception	GO:0050907	9	417	Process	0.00135126	0.0107049	No
PrM_USLs	detection of chemical stimulus involved in sensory perception	GO:0050907	19	417	Process	0.0112119	0.0407292	No
PrM_RLs	detection of chemical stimulus involved in sensory perception of smell	GO:0050911	7	374	Process	0.00945319	0.0428698	No
PrM_USLs	detection of chemical stimulus involved in sensory perception of taste	GO:0050912	5	41	Process	0.0050584	0.0220024	No
PrM_USLs	detection of external stimulus	GO:0009581	13	131	Process	5.39952e-05	0.000467331	No
PrM_USLs	detection of light stimulus	GO:0009583	9	75	Process	0.000206805	0.00151624	No
PrM_RLs	detection of stimulus	GO:0051606	14	632	Process	5.189e-05	0.000879771	No
PrM_USLs	detection of stimulus	GO:0051606	36	632	Process	9.71489e-06	9.91647e-05	No
PrM_RLs	detection of stimulus involved in sensory perception	GO:0050906	10	468	Process	0.000798398	0.00717596	No
PrM_USLs	detection of stimulus involved in sensory perception	GO:0050906	22	468	Process	0.00479562	0.0210616	No
PrM_USLs	detection of visible light	GO:0009584	7	62	Process	0.00143418	0.00785607	No
PrM_USLs	development of primary female sexual characteristics	GO:0046545	16	113	Process	1.08866e-07	1.61185e-06	No
PrM_USLs	development of primary male sexual characteristics	GO:0046546	12	129	Process	0.000181147	0.00135284	No
PrM_USLs	development of primary sexual characteristics	GO:0045137	22	225	Process	2.08357e-07	2.96403e-06	No
PM_RLs	developmental cell growth	GO:0048588	7	186	Process	0.0021019	0.0117568	No
PM_USLs	developmental cell growth	GO:0048588	5	186	Process	0.0105414	0.0346527	No
AVW	developmental growth	GO:0048589	6	565	Process	0.000219948	0.0012648	developmental growth
PM_RLs	developmental growth	GO:0048589	13	565	Process	0.00283781	0.0147801	developmental growth
PM_USLs	developmental growth	GO:0048589	12	565	Process	0.000719364	0.00397218	developmental growth
PrM_RLs	developmental growth	GO:0048589	9	565	Process	0.00935905	0.0428678	developmental growth
PrM_USLs	developmental growth	GO:0048589	25	565	Process	0.00573468	0.0243063	developmental growth
PM_RLs	developmental growth involved in morphogenesis	GO:0060560	8	209	Process	0.000929076	0.00612709	No
PM_USLs	developmental growth involved in morphogenesis	GO:0060560	7	209	Process	0.000780228	0.00423445	No
AVW	developmental process	GO:0032502	40	5693	Process	3.96037e-20	7.84945e-18	developmental process
PM_RLs	developmental process	GO:0032502	117	5693	Process	1.8029e-17	1.71625e-15	developmental process
PM_USLs	developmental process	GO:0032502	124	5693	Process	3.19606e-34	9.00046e-32	developmental process
PrM_RLs	developmental process	GO:0032502	94	5693	Process	2.36979e-20	5.30358e-18	developmental process
PrM_USLs	developmental process	GO:0032502	353	5693	Process	9.73052e-61	2.74797e-58	developmental process
PrM_RLs	developmental process involved in reproduction	GO:0003006	13	623	Process	0.000170483	0.00219935	No
PrM_USLs	developmental process involved in reproduction	GO:0003006	42	623	Process	2.66227e-08	4.26467e-07	No
PrM_USLs	dicarboxylic acid metabolic process	GO:0043648	8	87	Process	0.00224471	0.0113433	No
PM_RLs	digestion	GO:0007586	10	159	Process	3.99582e-06	5.66395e-05	No
PM_USLs	digestion	GO:0007586	6	159	Process	0.00102278	0.00528153	No
PM_USLs	digestive system development	GO:0055123	5	150	Process	0.00446485	0.017224	No
PM_USLs	digestive tract development	GO:0048565	5	138	Process	0.00317065	0.013163	No
PrM_RLs	diterpenoid metabolic process	GO:0016101	7	96	Process	3.56462e-06	9.1807e-05	No
PM_RLs	divalent inorganic cation homeostasis	GO:0072507	14	403	Process	3.60588e-05	0.000397427	No
PM_USLs	divalent inorganic cation homeostasis	GO:0072507	11	403	Process	0.00015489	0.00107849	No
PrM_USLs	divalent inorganic cation homeostasis	GO:0072507	28	403	Process	3.17651e-06	3.64224e-05	No
PrM_USLs	divalent inorganic cation transmembrane transporter activity	GO:0072509	13	165	Function	0.000446389	0.00293677	No
PM_RLs	divalent inorganic cation transport	GO:0072511	16	422	Process	3.5225e-06	5.05704e-05	No
PM_USLs	divalent inorganic cation transport	GO:0072511	12	422	Process	5.36761e-05	0.000446039	No
PrM_RLs	divalent inorganic cation transport	GO:0072511	8	422	Process	0.00528969	0.0292068	No
PrM_USLs	divalent inorganic cation transport	GO:0072511	30	422	Process	9.23282e-07	1.16944e-05	No
PM_RLs	divalent metal ion transport	GO:0070838	16	419	Process	3.22829e-06	4.70709e-05	No
PM_USLs	divalent metal ion transport	GO:0070838	12	419	Process	5.02367e-05	0.000421606	No
PrM_RLs	divalent metal ion transport	GO:0070838	8	419	Process	0.00507708	0.0284418	No
PrM_USLs	divalent metal ion transport	GO:0070838	29	419	Process	2.28893e-06	2.71432e-05	No
AVW	DNA binding	GO:0003677	18	2429	Function	1.12614e-08	2.00163e-07	No
PM_RLs	DNA binding	GO:0003677	39	2429	Function	0.000666652	0.00466573	No
PrM_USLs	DNA binding	GO:0003677	139	2429	Function	6.01268e-19	2.76185e-17	No
AVW	DNA metabolic process	GO:0006259	5	940	Process	0.013885	0.032736	No
PM_RLs	DNA metabolic process	GO:0006259	17	940	Process	0.00761375	0.0307869	No
PrM_USLs	DNA metabolic process	GO:0006259	49	940	Process	2.75927e-06	3.22196e-05	No
PM_USLs	DNA packaging	GO:0006323	5	193	Process	0.0121691	0.038747	No
PrM_USLs	DNA packaging	GO:0006323	11	193	Process	0.0117366	0.0419054	No
PrM_USLs	DNA packaging complex	GO:0044815	10	106	Component	0.000553101	0.00349701	No
PrM_USLs	DNA recombination	GO:0006310	14	251	Process	0.00579266	0.0244839	No
PrM_USLs	DNA repair	GO:0006281	23	503	Process	0.00545476	0.0233273	No
PrM_RLs	DNA replication	GO:0006260	6	284	Process	0.00923678	0.0424911	No
PrM_USLs	DNA-templated transcription, initiation	GO:0006352	14	227	Process	0.00250799	0.0124259	No
PrM_USLs	dopamine transport	GO:0015872	6	33	Process	0.000334803	0.00228957	No
PrM_USLs	double-strand break repair via homologous recombination	GO:0000724	7	92	Process	0.010623	0.0390362	No
AVW	double-stranded DNA binding	GO:0003690	9	760	Function	2.18722e-06	2.34751e-05	No
PM_USLs	double-stranded DNA binding	GO:0003690	14	760	Function	0.00103452	0.00531846	No
PrM_RLs	double-stranded DNA binding	GO:0003690	11	760	Function	0.00842797	0.039877	No
PrM_USLs	double-stranded DNA binding	GO:0003690	53	760	Function	1.29785e-10	2.66024e-09	No
PM_USLs	drug binding	GO:0008144	6	108	Function	0.000142641	0.00100284	No
PrM_USLs	drug binding	GO:0008144	8	108	Function	0.00754376	0.0300117	No
PM_RLs	ear development	GO:0043583	8	198	Process	0.00066324	0.00465348	No
PM_USLs	ear development	GO:0043583	6	198	Process	0.00298184	0.01243	No
PM_RLs	ear morphogenesis	GO:0042471	6	114	Process	0.000855579	0.005743	No
AVW	embryo development	GO:0009790	6	937	Process	0.00293028	0.00996763	No
PM_USLs	embryo development	GO:0009790	19	937	Process	4.03126e-05	0.000346935	No
PrM_RLs	embryo development	GO:0009790	14	937	Process	0.00237324	0.0165461	No
PrM_USLs	embryo development	GO:0009790	54	937	Process	4.34826e-08	6.73891e-07	No
PrM_USLs	embryo development ending in birth or egg hatching	GO:0009792	29	561	Process	0.000325709	0.00224551	No
PM_USLs	embryonic appendage morphogenesis	GO:0035113	5	125	Process	0.0021002	0.00925731	No
PM_RLs	embryonic epithelial tube formation	GO:0001838	5	115	Process	0.00503519	0.0230139	No
PM_USLs	embryonic limb morphogenesis	GO:0030326	5	125	Process	0.0021002	0.00925731	No
AVW	embryonic morphogenesis	GO:0048598	5	561	Process	0.0016358	0.0063159	No
PM_USLs	embryonic morphogenesis	GO:0048598	14	561	Process	5.1645e-05	0.000431614	No
PrM_RLs	embryonic morphogenesis	GO:0048598	10	561	Process	0.00294074	0.0193855	No
PrM_USLs	embryonic morphogenesis	GO:0048598	32	561	Process	2.90295e-05	0.000269574	No
PM_RLs	embryonic organ development	GO:0048568	11	409	Process	0.00185417	0.0106682	No
PM_USLs	embryonic organ development	GO:0048568	8	409	Process	0.0086015	0.0291451	No
PrM_RLs	embryonic organ development	GO:0048568	8	409	Process	0.00441535	0.0261176	No
PrM_USLs	embryonic organ development	GO:0048568	25	409	Process	7.57884e-05	0.000623395	No
PM_USLs	embryonic organ morphogenesis	GO:0048562	7	281	Process	0.0039597	0.0157672	No
PrM_USLs	embryonic placenta development	GO:0001892	10	83	Process	9.02846e-05	0.000730807	No
PrM_USLs	embryonic placenta morphogenesis	GO:0060669	5	22	Process	0.000435506	0.00287509	No
PrM_USLs	endocrine pancreas development	GO:0031018	5	47	Process	0.0085157	0.0330148	No
PrM_RLs	endocrine system development	GO:0035270	5	130	Process	0.00150262	0.0117378	No
PrM_USLs	endocrine system development	GO:0035270	9	130	Process	0.00710486	0.0287927	No
PM_RLs	endocytic vesicle	GO:0030139	10	254	Component	0.000177987	0.00155869	No
PM_USLs	endocytic vesicle	GO:0030139	6	254	Component	0.00947843	0.0316093	No
PM_RLs	endocytic vesicle membrane	GO:0030666	6	153	Component	0.00355524	0.0175794	No
PM_RLs	endocytosis	GO:0006897	20	595	Process	1.30155e-06	2.09408e-05	No
PM_USLs	endocytosis	GO:0006897	14	595	Process	9.47661e-05	0.000724539	No
PrM_USLs	endocytosis	GO:0006897	34	595	Process	1.59943e-05	0.00015818	No
AVW	endomembrane system	GO:0012505	16	3788	Component	0.000116592	0.000755184	endomembrane system
PM_RLs	endomembrane system	GO:0012505	80	3788	Component	2.78517e-12	1.25759e-10	endomembrane system
PM_USLs	endomembrane system	GO:0012505	65	3788	Component	6.88592e-12	2.38892e-10	endomembrane system
PrM_RLs	endomembrane system	GO:0012505	51	3788	Component	9.51116e-08	3.94185e-06	endomembrane system
PrM_USLs	endomembrane system	GO:0012505	180	3788	Component	1.3953e-16	5.24098e-15	endomembrane system
PM_RLs	endomembrane system organization	GO:0010256	15	526	Process	0.000162431	0.00145048	No
PM_RLs	endopeptidase activity	GO:0004175	10	402	Function	0.00499967	0.022964	No
PM_USLs	endopeptidase activity	GO:0004175	19	402	Function	1.43845e-10	4.02845e-09	No
PrM_USLs	endopeptidase activity	GO:0004175	32	402	Function	3.75737e-08	5.89505e-07	No
PM_RLs	endopeptidase inhibitor activity	GO:0004866	8	162	Function	0.000183771	0.00159515	No
PM_USLs	endopeptidase inhibitor activity	GO:0004866	9	162	Function	3.15167e-06	3.58202e-05	No
PrM_USLs	endopeptidase inhibitor activity	GO:0004866	11	162	Function	0.00355143	0.0165019	No
PM_RLs	endopeptidase regulator activity	GO:0061135	8	168	Function	0.000232701	0.00191321	No
PM_USLs	endopeptidase regulator activity	GO:0061135	10	168	Function	4.90675e-07	6.52816e-06	No
PrM_USLs	endopeptidase regulator activity	GO:0061135	11	168	Function	0.00458955	0.020329	No
PM_RLs	endoplasmic reticulum	GO:0005783	30	1623	Component	0.000322648	0.00253723	No
PM_USLs	endoplasmic reticulum	GO:0005783	30	1623	Component	1.45196e-06	1.76923e-05	No
PrM_RLs	endoplasmic reticulum	GO:0005783	24	1623	Component	8.54099e-05	0.00127432	No
PrM_USLs	endoplasmic reticulum	GO:0005783	72	1623	Component	3.98493e-06	4.45529e-05	No
PM_RLs	endoplasmic reticulum lumen	GO:0005788	7	200	Component	0.00310444	0.0157873	No
PM_USLs	endoplasmic reticulum lumen	GO:0005788	8	200	Component	0.000104004	0.000782189	No
PrM_USLs	endoplasmic reticulum membrane	GO:0005789	45	981	Component	0.000126541	0.000983563	No
PM_RLs	endoplasmic reticulum part	GO:0044432	20	1158	Component	0.00646083	0.0273425	No
PM_USLs	endoplasmic reticulum part	GO:0044432	19	1158	Component	0.000562416	0.00322804	No
PrM_RLs	endoplasmic reticulum part	GO:0044432	15	1158	Component	0.00615629	0.031746	No
PrM_USLs	endoplasmic reticulum part	GO:0044432	52	1158	Component	6.52719e-05	0.000546887	No
PM_RLs	endoplasmic reticulum-Golgi intermediate compartment	GO:0005793	6	105	Component	0.000567955	0.00412985	No
PM_RLs	endosomal part	GO:0044440	10	430	Component	0.00778988	0.0313691	No
PM_RLs	endosome	GO:0005768	19	792	Component	0.000203923	0.00172472	No
PrM_RLs	endosome	GO:0005768	12	792	Component	0.00427543	0.0255158	No
PrM_USLs	endosome	GO:0005768	34	792	Component	0.00229354	0.0115739	No
PM_RLs	endosome membrane	GO:0010008	9	397	Component	0.0131005	0.0458722	No
PrM_USLs	endothelial cell apoptotic process	GO:0072577	5	44	Process	0.00663031	0.0271369	No
PM_USLs	endothelial cell migration	GO:0043542	7	151	Process	0.000117923	0.000863802	No
PrM_USLs	endothelial cell migration	GO:0043542	11	151	Process	0.00213926	0.0109289	No
PM_USLs	endothelial cell proliferation	GO:0001935	10	112	Process	1.39207e-08	2.6628e-07	No
PrM_USLs	endothelial cell proliferation	GO:0001935	10	112	Process	0.000820685	0.00492346	No
PM_RLs	entry into cell of other organism involved in symbiotic interaction	GO:0051806	6	115	Process	0.000893398	0.00594784	No
PrM_USLs	entry into cell of other organism involved in symbiotic interaction	GO:0051806	11	115	Process	0.000266618	0.00188908	No
PM_RLs	entry into host	GO:0044409	6	115	Process	0.000893398	0.00594784	No
PrM_USLs	entry into host	GO:0044409	11	115	Process	0.000266618	0.00188908	No
PM_RLs	entry into host cell	GO:0030260	6	115	Process	0.000893398	0.00594784	No
PrM_USLs	entry into host cell	GO:0030260	11	115	Process	0.000266618	0.00188908	No
PM_RLs	entry into other organism involved in symbiotic interaction	GO:0051828	6	115	Process	0.000893398	0.00594784	No
PrM_USLs	entry into other organism involved in symbiotic interaction	GO:0051828	11	115	Process	0.000266618	0.00188908	No
PM_RLs	enzyme activator activity	GO:0008047	14	471	Function	0.000177011	0.00155586	No
PrM_USLs	enzyme activator activity	GO:0008047	25	471	Function	0.000569387	0.00356744	No
AVW	enzyme binding	GO:0019899	12	1743	Function	1.01273e-05	9.06881e-05	No
PM_RLs	enzyme binding	GO:0019899	45	1743	Function	1.00723e-09	3.15054e-08	No
PM_USLs	enzyme binding	GO:0019899	26	1743	Function	0.000243409	0.00157578	No
PrM_USLs	enzyme binding	GO:0019899	99	1743	Function	1.75734e-13	4.87263e-12	No
PM_RLs	enzyme inhibitor activity	GO:0004857	12	368	Function	0.000226246	0.00187667	No
PM_USLs	enzyme inhibitor activity	GO:0004857	17	368	Function	1.90064e-09	4.48109e-08	No
PrM_RLs	enzyme inhibitor activity	GO:0004857	8	368	Function	0.00236638	0.0165322	No
PrM_USLs	enzyme inhibitor activity	GO:0004857	24	368	Function	4.06381e-05	0.00036284	No
PM_USLs	enzyme linked receptor protein signaling pathway	GO:0007167	23	942	Process	2.93165e-07	4.08257e-06	No
PrM_RLs	enzyme linked receptor protein signaling pathway	GO:0007167	14	942	Process	0.00248788	0.0171583	No
PrM_USLs	enzyme linked receptor protein signaling pathway	GO:0007167	57	942	Process	3.65108e-09	6.45927e-08	No
AVW	enzyme regulator activity	GO:0030234	6	949	Function	0.0031183	0.0105589	enzyme regulator activity
PM_RLs	enzyme regulator activity	GO:0030234	28	949	Function	1.33447e-07	2.70715e-06	enzyme regulator activity
PM_USLs	enzyme regulator activity	GO:0030234	25	949	Function	2.11701e-08	3.94526e-07	enzyme regulator activity
PrM_RLs	enzyme regulator activity	GO:0030234	16	949	Function	0.000336239	0.00369638	enzyme regulator activity
PrM_USLs	enzyme regulator activity	GO:0030234	53	949	Function	1.48557e-07	2.17002e-06	enzyme regulator activity
PM_USLs	epidermal cell differentiation	GO:0009913	6	178	Process	0.00178312	0.00807874	No
PrM_RLs	epidermal cell differentiation	GO:0009913	7	178	Process	0.000154434	0.00202712	No
AVW	epidermis development	GO:0008544	5	298	Process	9.57043e-05	0.000642278	No
PM_USLs	epidermis development	GO:0008544	11	298	Process	1.11298e-05	0.000112082	No
PrM_RLs	epidermis development	GO:0008544	9	298	Process	0.000127933	0.00173638	No
PrM_USLs	epithelial cell apoptotic process	GO:1904019	8	80	Process	0.00137633	0.00757727	No
PM_RLs	epithelial cell development	GO:0002064	6	202	Process	0.0126116	0.0450323	No
PrM_USLs	epithelial cell development	GO:0002064	15	202	Process	0.000304455	0.00211235	No
AVW	epithelial cell differentiation	GO:0030855	7	548	Process	2.00583e-05	0.000163542	epithelial cell differentiation
PM_RLs	epithelial cell differentiation	GO:0030855	14	548	Process	0.000763998	0.00523577	epithelial cell differentiation
PM_USLs	epithelial cell differentiation	GO:0030855	14	548	Process	4.04233e-05	0.000347298	epithelial cell differentiation
PrM_RLs	epithelial cell differentiation	GO:0030855	12	548	Process	0.000196991	0.00246984	epithelial cell differentiation
PrM_USLs	epithelial cell differentiation	GO:0030855	28	548	Process	0.000486617	0.00315784	epithelial cell differentiation
PM_USLs	epithelial cell migration	GO:0010631	8	218	Process	0.000183772	0.00124206	No
PrM_USLs	epithelial cell migration	GO:0010631	16	218	Process	0.000220081	0.00160199	No
AVW	epithelial cell proliferation	GO:0050673	8	341	Process	5.53026e-08	8.34592e-07	No
PM_USLs	epithelial cell proliferation	GO:0050673	19	341	Process	9.93805e-12	3.33616e-10	No
PrM_RLs	epithelial cell proliferation	GO:0050673	9	341	Process	0.000336935	0.00369638	No
PrM_USLs	epithelial cell proliferation	GO:0050673	27	341	Process	4.71031e-07	6.33441e-06	No
PM_USLs	epithelial to mesenchymal transition	GO:0001837	8	108	Process	1.4986e-06	1.82168e-05	No
PM_RLs	epithelial tube formation	GO:0072175	5	116	Process	0.00521371	0.0234659	No
PM_RLs	epithelial tube morphogenesis	GO:0060562	9	302	Process	0.00243569	0.0130877	No
PM_USLs	epithelial tube morphogenesis	GO:0060562	9	302	Process	0.000329467	0.00204165	No
PrM_USLs	epithelial tube morphogenesis	GO:0060562	15	302	Process	0.011515	0.0412992	No
AVW	epithelium development	GO:0060429	12	1042	Process	4.83003e-08	7.4019e-07	epithelium development
PM_RLs	epithelium development	GO:0060429	23	1042	Process	0.000148871	0.00134008	epithelium development
PM_USLs	epithelium development	GO:0060429	27	1042	Process	7.83264e-09	1.58182e-07	epithelium development
PrM_RLs	epithelium development	GO:0060429	20	1042	Process	1.02804e-05	0.000227797	epithelium development
PrM_USLs	epithelium development	GO:0060429	59	1042	Process	1.85143e-08	3.02295e-07	epithelium development
PM_USLs	epithelium migration	GO:0090132	8	221	Process	0.00020099	0.00134408	No
PrM_USLs	epithelium migration	GO:0090132	16	221	Process	0.000254047	0.00181547	No
AVW	ERK1 and ERK2 cascade	GO:0070371	5	253	Process	4.48457e-05	0.00032678	ERK1 and ERK2 cascade
PM_RLs	ERK1 and ERK2 cascade	GO:0070371	10	253	Process	0.000172622	0.00152446	ERK1 and ERK2 cascade
PM_USLs	ERK1 and ERK2 cascade	GO:0070371	9	253	Process	9.20592e-05	0.000704907	ERK1 and ERK2 cascade
PrM_RLs	ERK1 and ERK2 cascade	GO:0070371	6	253	Process	0.00543802	0.0294324	ERK1 and ERK2 cascade
PrM_USLs	ERK1 and ERK2 cascade	GO:0070371	28	253	Process	3.83058e-10	7.45106e-09	ERK1 and ERK2 cascade
PrM_USLs	ER-nucleus signaling pathway	GO:0006984	5	41	Process	0.0050584	0.0220024	No
PrM_USLs	erythrocyte differentiation	GO:0030218	8	92	Process	0.00309255	0.0147749	No
PrM_USLs	erythrocyte homeostasis	GO:0034101	8	100	Process	0.00494385	0.0216276	No
AVW	establishment of localization	GO:0051234	22	4583	Process	4.01374e-07	4.89051e-06	establishment of localization
PM_RLs	establishment of localization	GO:0051234	119	4583	Process	4.67401e-26	8.44186e-24	establishment of localization
PM_USLs	establishment of localization	GO:0051234	91	4583	Process	4.72518e-21	4.51924e-19	establishment of localization
PrM_RLs	establishment of localization	GO:0051234	63	4583	Process	7.78948e-10	5.28268e-08	establishment of localization
PrM_USLs	establishment of localization	GO:0051234	236	4583	Process	1.38487e-26	8.94887e-25	establishment of localization
AVW	establishment of localization in cell	GO:0051649	11	1935	Process	0.000138278	0.000876547	establishment of localization in cell
PM_RLs	establishment of localization in cell	GO:0051649	47	1935	Process	2.74447e-09	7.83994e-08	establishment of localization in cell
PM_USLs	establishment of localization in cell	GO:0051649	29	1935	Process	9.7641e-05	0.000739824	establishment of localization in cell
PrM_RLs	establishment of localization in cell	GO:0051649	24	1935	Process	0.00103972	0.00882339	establishment of localization in cell
PrM_USLs	establishment of localization in cell	GO:0051649	92	1935	Process	8.26448e-09	1.4225e-07	establishment of localization in cell
PM_RLs	establishment of organelle localization	GO:0051656	15	398	Process	7.59781e-06	9.8701e-05	No
PrM_USLs	establishment of organelle localization	GO:0051656	26	398	Process	1.92497e-05	0.000187697	No
AVW	establishment of protein localization	GO:0045184	8	1977	Process	0.00956707	0.0254865	establishment of protein localization
PM_RLs	establishment of protein localization	GO:0045184	45	1977	Process	4.01966e-08	9.14882e-07	establishment of protein localization
PM_USLs	establishment of protein localization	GO:0045184	32	1977	Process	9.52392e-06	9.78307e-05	establishment of protein localization
PrM_RLs	establishment of protein localization	GO:0045184	24	1977	Process	0.00138171	0.01085	establishment of protein localization
PrM_USLs	establishment of protein localization	GO:0045184	92	1977	Process	2.16825e-08	3.51016e-07	establishment of protein localization
PM_RLs	establishment of protein localization to organelle	GO:0072594	13	649	Process	0.00857541	0.0334647	No
PrM_RLs	establishment of protein localization to organelle	GO:0072594	10	649	Process	0.00785855	0.0377818	No
PrM_USLs	establishment of protein localization to organelle	GO:0072594	32	649	Process	0.000361346	0.00243515	No
PM_RLs	establishment of synaptic vesicle localization	GO:0097480	5	115	Process	0.00503519	0.0230139	No
PM_RLs	establishment of vesicle localization	GO:0051650	7	228	Process	0.00616231	0.0264795	No
PrM_RLs	excitatory synapse	GO:0060076	7	155	Component	6.75331e-05	0.00108733	No
PM_RLs	excretion	GO:0007588	5	70	Process	0.000636173	0.00450308	No
PrM_USLs	exocrine system development	GO:0035272	7	48	Process	0.000361629	0.00243515	No
PrM_USLs	exocytic vesicle	GO:0070382	11	141	Component	0.00128837	0.00719166	No
PrM_USLs	exocytic vesicle membrane	GO:0099501	6	59	Component	0.00497492	0.0217012	No
PM_RLs	exocytosis	GO:0006887	17	386	Process	2.41909e-07	4.60697e-06	No
PM_USLs	exocytosis	GO:0006887	12	386	Process	2.32679e-05	0.00021681	No
PrM_USLs	exocytosis	GO:0006887	25	386	Process	3.1538e-05	0.000288688	No
PrM_USLs	exopeptidase activity	GO:0008238	9	98	Function	0.00122903	0.00690591	No
PM_RLs	external side of plasma membrane	GO:0009897	10	216	Component	4.95374e-05	0.000518429	No
PM_USLs	external side of plasma membrane	GO:0009897	7	216	Component	0.000939692	0.00492076	No
PrM_RLs	external side of plasma membrane	GO:0009897	6	216	Component	0.00257087	0.0175683	No
PrM_USLs	external side of plasma membrane	GO:0009897	20	216	Component	1.59935e-06	1.94498e-05	No
AVW	extracellular exosome	GO:0070062	10	2738	Component	0.00758757	0.0216694	extracellular exosome
PM_RLs	extracellular exosome	GO:0070062	63	2738	Component	3.20058e-11	1.19467e-09	extracellular exosome
PM_USLs	extracellular exosome	GO:0070062	58	2738	Component	2.78291e-14	1.383e-12	extracellular exosome
PrM_RLs	extracellular exosome	GO:0070062	35	2738	Component	3.88509e-05	0.000701196	extracellular exosome
PrM_USLs	extracellular exosome	GO:0070062	126	2738	Component	7.79094e-11	1.61429e-09	extracellular exosome
PM_RLs	extracellular matrix	GO:0031012	12	423	Component	0.000751399	0.00516841	No
PM_USLs	extracellular matrix	GO:0031012	42	423	Component	5.34654e-34	1.35508e-31	No
PrM_RLs	extracellular matrix	GO:0031012	11	423	Component	8.5332e-05	0.00127432	No
PrM_USLs	extracellular matrix	GO:0031012	44	423	Component	2.82399e-14	8.64777e-13	No
PM_USLs	extracellular matrix binding	GO:0050840	5	51	Function	4.22998e-05	0.000361582	No
PrM_USLs	extracellular matrix binding	GO:0050840	8	51	Function	8.79877e-05	0.00071678	No
PM_USLs	extracellular matrix component	GO:0044420	15	125	Component	6.19329e-14	2.88016e-12	No
PrM_USLs	extracellular matrix component	GO:0044420	10	125	Component	0.0017711	0.0092943	No
PM_USLs	extracellular matrix disassembly	GO:0022617	6	87	Process	4.59694e-05	0.000392194	No
PrM_USLs	extracellular matrix disassembly	GO:0022617	12	87	Process	5.31796e-06	5.78452e-05	No
PM_RLs	extracellular matrix organization	GO:0030198	9	323	Process	0.00374566	0.0182365	No
PM_USLs	extracellular matrix organization	GO:0030198	35	323	Process	1.3131e-29	2.66245e-27	No
PrM_USLs	extracellular matrix organization	GO:0030198	29	323	Process	1.47331e-08	2.4582e-07	No
PM_USLs	extracellular matrix structural constituent	GO:0005201	8	76	Function	1.24271e-07	1.91468e-06	No
AVW	extracellular organelle	GO:0043230	10	2752	Component	0.00785362	0.0221196	extracellular organelle
PM_RLs	extracellular organelle	GO:0043230	64	2752	Component	1.39615e-11	5.83361e-10	extracellular organelle
PM_USLs	extracellular organelle	GO:0043230	58	2752	Component	3.44303e-14	1.67814e-12	extracellular organelle
PrM_RLs	extracellular organelle	GO:0043230	35	2752	Component	4.30239e-05	0.000761165	extracellular organelle
PrM_USLs	extracellular organelle	GO:0043230	127	2752	Component	5.4528e-11	1.15173e-09	extracellular organelle
AVW	extracellular region	GO:0005576	22	4424	Component	2.17267e-07	2.85812e-06	extracellular region
PM_RLs	extracellular region	GO:0005576	113	4424	Component	5.22578e-24	8.35975e-22	extracellular region
PM_USLs	extracellular region	GO:0005576	128	4424	Component	1.49545e-48	1.89511e-45	extracellular region
PrM_RLs	extracellular region	GO:0005576	69	4424	Component	2.82898e-13	3.01489e-11	extracellular region
PrM_USLs	extracellular region	GO:0005576	264	4424	Component	2.39925e-40	3.10073e-38	extracellular region
AVW	extracellular region part	GO:0044421	20	3743	Component	3.08041e-07	3.83183e-06	extracellular region part
PM_RLs	extracellular region part	GO:0044421	93	3743	Component	1.17929e-18	1.22275e-16	extracellular region part
PM_USLs	extracellular region part	GO:0044421	113	3743	Component	1.58804e-43	1.34163e-40	extracellular region part
PrM_RLs	extracellular region part	GO:0044421	59	3743	Component	1.69289e-11	1.42969e-09	extracellular region part
PrM_USLs	extracellular region part	GO:0044421	213	3743	Component	3.81969e-29	2.62389e-27	extracellular region part
AVW	extracellular space	GO:0005615	14	1330	Component	9.45803e-09	1.70417e-07	extracellular space
PM_RLs	extracellular space	GO:0005615	46	1330	Component	4.43582e-14	2.69958e-12	extracellular space
PM_USLs	extracellular space	GO:0005615	66	1330	Component	4.81307e-36	2.03312e-33	extracellular space
PrM_RLs	extracellular space	GO:0005615	35	1330	Component	9.3794e-13	9.19003e-11	extracellular space
PrM_USLs	extracellular space	GO:0005615	91	1330	Component	6.58734e-17	2.57582e-15	extracellular space
PM_RLs	extracellular structure organization	GO:0043062	9	324	Process	0.00381958	0.0185319	No
PM_USLs	extracellular structure organization	GO:0043062	35	324	Process	1.44641e-29	2.81995e-27	No
PrM_USLs	extracellular structure organization	GO:0043062	29	324	Process	1.56865e-08	2.60587e-07	No
AVW	extracellular vesicle	GO:1903561	10	2751	Component	0.00783437	0.0221196	extracellular vesicle
PM_RLs	extracellular vesicle	GO:1903561	64	2751	Component	1.37531e-11	5.78975e-10	extracellular vesicle
PM_USLs	extracellular vesicle	GO:1903561	58	2751	Component	3.39124e-14	1.66895e-12	extracellular vesicle
PrM_RLs	extracellular vesicle	GO:1903561	35	2751	Component	4.27128e-05	0.00075866	extracellular vesicle
PrM_USLs	extracellular vesicle	GO:1903561	127	2751	Component	5.33192e-11	1.1375e-09	extracellular vesicle
AVW	extrinsic apoptotic signaling pathway	GO:0097191	5	225	Process	2.59508e-05	0.000200916	No
PM_RLs	extrinsic apoptotic signaling pathway	GO:0097191	7	225	Process	0.00575636	0.0255185	No
PM_USLs	extrinsic apoptotic signaling pathway	GO:0097191	9	225	Process	3.86489e-05	0.000335101	No
PrM_USLs	extrinsic apoptotic signaling pathway	GO:0097191	22	225	Process	2.08357e-07	2.96403e-06	No
PrM_USLs	extrinsic apoptotic signaling pathway in absence of ligand	GO:0097192	7	73	Process	0.00335823	0.0158554	No
PrM_USLs	extrinsic apoptotic signaling pathway via death domain receptors	GO:0008625	10	85	Process	0.000108107	0.000853328	No
PM_RLs	extrinsic component of membrane	GO:0019898	7	259	Component	0.0117018	0.0425444	No
PM_RLs	eye development	GO:0001654	8	331	Process	0.013391	0.0466852	No
PM_USLs	eye development	GO:0001654	9	331	Process	0.000625545	0.00354268	No
PrM_RLs	eye development	GO:0001654	7	331	Process	0.0050496	0.0283515	No
PrM_USLs	eye development	GO:0001654	22	331	Process	6.45308e-05	0.0005425	No
PM_RLs	eye morphogenesis	GO:0048592	5	140	Process	0.0109566	0.0405996	No
PM_USLs	eye morphogenesis	GO:0048592	6	140	Process	0.00054028	0.00311925	No
PrM_USLs	eye morphogenesis	GO:0048592	12	140	Process	0.00036305	0.00243899	No
PrM_USLs	eye photoreceptor cell development	GO:0042462	5	31	Process	0.00169792	0.00895963	No
PrM_USLs	eye photoreceptor cell differentiation	GO:0001754	6	43	Process	0.00116808	0.00661711	No
PM_USLs	face development	GO:0060324	5	50	Process	3.87392e-05	0.000335101	No
PrM_USLs	face development	GO:0060324	5	50	Process	0.0107427	0.0393433	No
PM_USLs	face morphogenesis	GO:0060325	5	31	Process	4.66983e-06	5.07969e-05	No
AVW	fat cell differentiation	GO:0045444	5	202	Process	1.56571e-05	0.000130754	No
PM_USLs	fat cell differentiation	GO:0045444	8	202	Process	0.000111113	0.000822236	No
PrM_RLs	fat cell differentiation	GO:0045444	7	202	Process	0.000324833	0.0036168	No
PrM_USLs	fat cell differentiation	GO:0045444	17	202	Process	2.95635e-05	0.000273221	No
PrM_USLs	fatty acid metabolic process	GO:0006631	24	355	Process	2.37257e-05	0.000227272	No
PrM_USLs	Fc receptor signaling pathway	GO:0038093	13	185	Process	0.00120127	0.00676493	No
PM_RLs	feeding behavior	GO:0007631	6	106	Process	0.00059555	0.00428047	No
PrM_USLs	feeding behavior	GO:0007631	8	106	Process	0.00681457	0.0277422	No
PrM_USLs	female gamete generation	GO:0007292	9	108	Process	0.00228623	0.0115447	No
PrM_USLs	female gonad development	GO:0008585	15	108	Process	3.37729e-07	4.66519e-06	No
PM_USLs	female pregnancy	GO:0007565	6	193	Process	0.00263797	0.0112652	No
PrM_RLs	female pregnancy	GO:0007565	5	193	Process	0.00767003	0.0371272	No
PrM_USLs	female pregnancy	GO:0007565	16	193	Process	5.92551e-05	0.000505958	No
PrM_USLs	female sex differentiation	GO:0046660	16	127	Process	4.55318e-07	6.14478e-06	No
PrM_USLs	fertilization	GO:0009566	10	163	Process	0.0101094	0.0377492	No
PM_RLs	fibroblast proliferation	GO:0048144	7	86	Process	2.43957e-05	0.000281632	No
PrM_USLs	fibronectin binding	GO:0001968	6	27	Function	0.000128656	0.000993155	No
PrM_USLs	filopodium	GO:0030175	8	93	Component	0.00328855	0.0156135	No
PM_USLs	forebrain development	GO:0030900	9	360	Process	0.00111074	0.00565294	No
PrM_USLs	forebrain development	GO:0030900	28	360	Process	4.05935e-07	5.53712e-06	No
PrM_USLs	forebrain generation of neurons	GO:0021872	9	67	Process	9.51063e-05	0.000766581	No
PrM_USLs	forebrain neuron differentiation	GO:0021879	8	60	Process	0.000242053	0.00174613	No
PM_USLs	formation of primary germ layer	GO:0001704	5	117	Process	0.00158972	0.0074476	No
PrM_USLs	formation of primary germ layer	GO:0001704	9	117	Process	0.00376276	0.0173925	No
PrM_USLs	G1/S transition of mitotic cell cycle	GO:0000082	16	230	Process	0.000384557	0.00257214	No
PrM_RLs	gamete generation	GO:0007276	12	606	Process	0.00047694	0.00488509	No
PrM_USLs	gamete generation	GO:0007276	40	606	Process	9.62081e-08	1.43559e-06	No
PM_USLs	gastrulation	GO:0007369	5	176	Process	0.00848443	0.0288448	No
PM_RLs	gated channel activity	GO:0022836	10	324	Process	0.00110909	0.0070807	No
AVW	gene expression	GO:0010467	31	5182	Process	9.03945e-13	2.82887e-11	gene expression
PM_RLs	gene expression	GO:0010467	77	5182	Process	1.75538e-05	0.000209114	gene expression
PM_USLs	gene expression	GO:0010467	70	5182	Process	2.58746e-08	4.61825e-07	gene expression
PrM_RLs	gene expression	GO:0010467	52	5182	Process	0.00026545	0.00311035	gene expression
PrM_USLs	gene expression	GO:0010467	275	5182	Process	1.14307e-33	1.00183e-31	gene expression
AVW	generation of neurons	GO:0048699	12	1311	Process	5.51526e-07	6.6926e-06	generation of neurons
PM_RLs	generation of neurons	GO:0048699	32	1311	Process	1.0009e-06	1.6829e-05	generation of neurons
PM_USLs	generation of neurons	GO:0048699	28	1311	Process	2.10168e-07	3.07016e-06	generation of neurons
PrM_RLs	generation of neurons	GO:0048699	20	1311	Process	0.000227146	0.00277788	generation of neurons
PrM_USLs	generation of neurons	GO:0048699	71	1311	Process	3.69481e-09	6.52151e-08	generation of neurons
PM_USLs	gland development	GO:0048732	14	426	Process	2.63462e-06	3.09141e-05	No
PrM_USLs	gland development	GO:0048732	28	426	Process	8.41743e-06	8.73236e-05	No
PM_RLs	gland morphogenesis	GO:0022612	5	121	Process	0.00617398	0.026489	No
PM_USLs	gland morphogenesis	GO:0022612	7	121	Process	3.11346e-05	0.00027927	No
PrM_USLs	gland morphogenesis	GO:0022612	9	121	Process	0.0046208	0.0204016	No
PrM_USLs	glial cell development	GO:0021782	7	76	Process	0.0041241	0.0187851	No
PM_RLs	glial cell differentiation	GO:0010001	7	177	Process	0.00160398	0.00952353	No
PrM_USLs	glial cell differentiation	GO:0010001	13	177	Process	0.000823633	0.00493339	No
PM_RLs	gliogenesis	GO:0042063	10	231	Process	8.45853e-05	0.000827959	No
PM_USLs	gliogenesis	GO:0042063	7	231	Process	0.0013676	0.00660516	No
PrM_USLs	gliogenesis	GO:0042063	16	231	Process	0.000402111	0.00266849	No
PM_RLs	glucose homeostasis	GO:0042593	7	214	Process	0.00443708	0.0207545	No
PrM_USLs	glucose homeostasis	GO:0042593	15	214	Process	0.000536631	0.00340134	No
PrM_USLs	glucose metabolic process	GO:0006006	13	201	Process	0.00239388	0.0119537	No
PM_RLs	glycerolipid biosynthetic process	GO:0045017	7	205	Process	0.0035393	0.0175678	No
PM_USLs	glycerolipid biosynthetic process	GO:0045017	5	205	Process	0.0153415	0.0465108	No
PM_RLs	glycerolipid metabolic process	GO:0046486	12	361	Process	0.000190911	0.00163944	No
PM_USLs	glycerolipid metabolic process	GO:0046486	9	361	Process	0.00113174	0.00572252	No
PrM_USLs	glycerolipid metabolic process	GO:0046486	17	361	Process	0.011959	0.04247	No
PM_RLs	glycerophospholipid metabolic process	GO:0006650	7	271	Process	0.0145966	0.0497118	No
PM_USLs	glycerophospholipid metabolic process	GO:0006650	6	271	Process	0.012648	0.0400704	No
PM_USLs	glycoprotein binding	GO:0001948	5	100	Function	0.000813732	0.00439276	No
PrM_RLs	glycoprotein binding	GO:0001948	5	100	Function	0.000485308	0.00491457	No
PM_USLs	glycosaminoglycan binding	GO:0005539	15	202	Function	3.67507e-11	1.12903e-09	No
PrM_RLs	glycosaminoglycan binding	GO:0005539	5	202	Function	0.00918831	0.0423116	No
PrM_USLs	glycosaminoglycan binding	GO:0005539	21	202	Function	1.53951e-07	2.22747e-06	No
PrM_USLs	glycosaminoglycan biosynthetic process	GO:0006024	8	111	Process	0.00874559	0.0336794	No
PrM_USLs	glycosaminoglycan metabolic process	GO:0030203	12	161	Process	0.00114397	0.00654373	No
PrM_USLs	glycosphingolipid metabolic process	GO:0006687	6	72	Process	0.0118853	0.042289	No
AVW	Golgi apparatus	GO:0005794	6	1431	Component	0.0208698	0.0417438	No
PM_RLs	Golgi apparatus	GO:0005794	33	1431	Component	2.23063e-06	3.42172e-05	No
PrM_RLs	Golgi apparatus	GO:0005794	18	1431	Component	0.00378685	0.023347	No
PrM_USLs	Golgi apparatus	GO:0005794	68	1431	Component	8.09612e-07	1.03232e-05	No
PM_RLs	Golgi apparatus part	GO:0044431	21	886	Component	0.000112322	0.00104467	No
PrM_RLs	Golgi apparatus part	GO:0044431	13	886	Component	0.00389995	0.0239454	No
PrM_USLs	Golgi apparatus part	GO:0044431	36	886	Component	0.00407775	0.0186073	No
PM_RLs	Golgi membrane	GO:0000139	18	676	Component	8.61245e-05	0.000840089	No
PrM_USLs	Golgi membrane	GO:0000139	28	676	Component	0.00827987	0.0322712	No
PM_RLs	Golgi subcompartment	GO:0098791	8	294	Component	0.00699818	0.0291049	No
PrM_USLs	gonad development	GO:0008406	21	220	Process	5.61642e-07	7.43493e-06	No
PrM_USLs	G-protein coupled amine receptor activity	GO:0008227	5	43	Function	0.00607294	0.025415	No
PM_RLs	G-protein coupled peptide receptor activity	GO:0008528	6	132	Function	0.0017554	0.010153	No
PrM_RLs	G-protein coupled peptide receptor activity	GO:0008528	5	132	Function	0.00160319	0.0123772	No
PM_RLs	G-protein coupled receptor activity	GO:0004930	15	785	Function	0.00744158	0.0303242	No
PM_USLs	G-protein coupled receptor activity	GO:0004930	13	785	Function	0.00379282	0.0152828	No
PrM_RLs	G-protein coupled receptor activity	GO:0004930	19	785	Function	6.68579e-07	2.06383e-05	No
PrM_USLs	G-protein coupled receptor activity	GO:0004930	46	785	Function	2.8015e-07	3.89097e-06	No
PM_RLs	G-protein coupled receptor binding	GO:0001664	9	258	Function	0.000856475	0.005743	No
PM_USLs	G-protein coupled receptor binding	GO:0001664	11	258	Function	2.9995e-06	3.44772e-05	No
PrM_USLs	G-protein coupled receptor binding	GO:0001664	19	258	Function	5.66767e-05	0.000487765	No
PM_RLs	G-protein coupled receptor signaling pathway	GO:0007186	28	1204	Process	1.15643e-05	0.000144528	No
PM_USLs	G-protein coupled receptor signaling pathway	GO:0007186	26	1204	Process	4.77919e-07	6.40891e-06	No
PrM_RLs	G-protein coupled receptor signaling pathway	GO:0007186	27	1204	Process	1.25799e-08	6.2564e-07	No
PrM_USLs	G-protein coupled receptor signaling pathway	GO:0007186	79	1204	Process	6.57219e-14	1.94236e-12	No
PM_RLs	G-protein coupled receptor signaling pathway, coupled to cyclic nucleotide second messenger	GO:0007187	7	174	Process	0.00146027	0.00879021	No
PrM_RLs	G-protein coupled receptor signaling pathway, coupled to cyclic nucleotide second messenger	GO:0007187	5	174	Process	0.00505462	0.0283515	No
PrM_USLs	G-protein coupled receptor signaling pathway, coupled to cyclic nucleotide second messenger	GO:0007187	17	174	Process	4.93402e-06	5.44456e-05	No
PM_RLs	granulocyte activation	GO:0036230	5	27	Process	1.02356e-05	0.000129658	No
PM_RLs	granulocyte chemotaxis	GO:0071621	11	100	Process	6.75148e-09	1.80007e-07	No
PM_USLs	granulocyte chemotaxis	GO:0071621	6	100	Process	9.55071e-05	0.000729104	No
PrM_USLs	granulocyte chemotaxis	GO:0071621	13	100	Process	3.92637e-06	4.40274e-05	No
PM_RLs	granulocyte migration	GO:0097530	11	109	Process	1.53897e-08	3.84675e-07	No
PM_USLs	granulocyte migration	GO:0097530	6	109	Process	0.000149635	0.00104621	No
PrM_USLs	granulocyte migration	GO:0097530	14	109	Process	1.91468e-06	2.29551e-05	No
AVW	growth	GO:0040007	12	951	Process	1.80101e-08	2.95823e-07	growth
PM_RLs	growth	GO:0040007	23	951	Process	3.96156e-05	0.000430695	growth
PM_USLs	growth	GO:0040007	24	951	Process	8.89664e-08	1.43621e-06	growth
PrM_RLs	growth	GO:0040007	15	951	Process	0.000995606	0.00858638	growth
PrM_USLs	growth	GO:0040007	51	951	Process	7.97124e-07	1.01981e-05	growth
PM_RLs	growth cone	GO:0030426	8	144	Component	8.47745e-05	0.000828364	No
PM_USLs	growth factor activity	GO:0008083	11	159	Function	3.09493e-08	5.4473e-07	No
PrM_RLs	growth factor activity	GO:0008083	7	159	Function	7.87209e-05	0.00121922	No
PrM_USLs	growth factor activity	GO:0008083	16	159	Function	6.6006e-06	7.03244e-05	No
PM_USLs	growth factor binding	GO:0019838	6	125	Function	0.000303369	0.00189849	No
PrM_USLs	growth factor binding	GO:0019838	9	125	Function	0.00562381	0.0239432	No
PrM_RLs	growth factor receptor binding	GO:0070851	5	127	Function	0.00136058	0.010707	No
PrM_USLs	GTP binding	GO:0005525	20	367	Function	0.00144288	0.0078671	No
PrM_USLs	GTPase activator activity	GO:0005096	16	268	Function	0.00175756	0.00924232	No
PrM_USLs	GTPase activity	GO:0003924	13	220	Function	0.00492221	0.0215576	No
PrM_USLs	GTPase binding	GO:0051020	16	292	Function	0.00391044	0.0179189	No
PrM_USLs	GTPase regulator activity	GO:0030695	17	296	Function	0.00189344	0.00985495	No
PrM_USLs	guanyl nucleotide binding	GO:0019001	21	387	Function	0.00117015	0.00661899	No
PrM_USLs	guanyl ribonucleotide binding	GO:0032561	21	386	Function	0.00113522	0.00649852	No
PM_RLs	guanyl-nucleotide exchange factor activity	GO:0005085	9	303	Function	0.00248837	0.0133554	No
PrM_USLs	guanyl-nucleotide exchange factor activity	GO:0005085	16	303	Function	0.00545009	0.0233204	No
PM_USLs	hair cycle	GO:0042633	5	101	Process	0.000849287	0.00452685	No
PrM_USLs	hair cycle	GO:0042633	9	101	Process	0.0014927	0.00807374	No
PrM_USLs	hair cycle process	GO:0022405	8	80	Process	0.00137633	0.00757727	No
PrM_USLs	hair follicle development	GO:0001942	8	80	Process	0.00137633	0.00757727	No
AVW	head development	GO:0060322	5	716	Process	0.00461517	0.0143976	No
PM_RLs	head development	GO:0060322	16	716	Process	0.00131033	0.00807986	No
PM_USLs	head development	GO:0060322	19	716	Process	9.9844e-07	1.24046e-05	No
PrM_USLs	head development	GO:0060322	46	716	Process	2.27722e-08	3.67099e-07	No
PM_USLs	head morphogenesis	GO:0060323	5	36	Process	9.02609e-06	9.31838e-05	No
PrM_USLs	head morphogenesis	GO:0060323	5	36	Process	0.00305463	0.0146304	No
PM_RLs	heart contraction	GO:0060047	10	253	Process	0.000172622	0.00152446	No
PrM_RLs	heart contraction	GO:0060047	7	253	Process	0.00117605	0.00974812	No
PrM_USLs	heart contraction	GO:0060047	13	253	Process	0.0140184	0.0484103	No
PM_USLs	heart development	GO:0007507	13	493	Process	5.57383e-05	0.000458665	No
PrM_RLs	heart development	GO:0007507	10	493	Process	0.00117068	0.00974812	No
PrM_USLs	heart development	GO:0007507	29	493	Process	4.03526e-05	0.000360713	No
PrM_USLs	heart morphogenesis	GO:0003007	13	218	Process	0.00458312	0.020329	No
PM_RLs	heart process	GO:0003015	10	256	Process	0.00018914	0.00162923	No
PrM_RLs	heart process	GO:0003015	8	256	Process	0.000242074	0.0029127	No
PrM_USLs	heat generation	GO:0031649	5	19	Process	0.000243564	0.00174876	No
AVW	hematopoietic or lymphoid organ development	GO:0048534	7	753	Process	0.000144045	0.000907299	No
PM_RLs	hematopoietic or lymphoid organ development	GO:0048534	14	753	Process	0.0118352	0.0428623	No
PM_USLs	hematopoietic or lymphoid organ development	GO:0048534	17	753	Process	2.84065e-05	0.000258515	No
PrM_USLs	hematopoietic or lymphoid organ development	GO:0048534	51	753	Process	7.44202e-10	1.38403e-08	No
PrM_USLs	hematopoietic progenitor cell differentiation	GO:0002244	7	96	Process	0.0130214	0.0456708	No
PrM_USLs	heme binding	GO:0020037	9	124	Function	0.00535863	0.0229959	No
AVW	hemopoiesis	GO:0030097	6	709	Process	0.00072131	0.00329409	No
PM_RLs	hemopoiesis	GO:0030097	14	709	Process	0.00732177	0.0299012	No
PM_USLs	hemopoiesis	GO:0030097	17	709	Process	1.35176e-05	0.00013305	No
PrM_USLs	hemopoiesis	GO:0030097	50	709	Process	3.05056e-10	6.02427e-09	No
PM_RLs	hemostasis	GO:0007599	13	358	Process	4.41715e-05	0.000471867	No
PM_USLs	hemostasis	GO:0007599	10	358	Process	0.000256867	0.00163987	No
PrM_RLs	hemostasis	GO:0007599	7	358	Process	0.00757402	0.0367295	No
PrM_USLs	hemostasis	GO:0007599	21	358	Process	0.000459462	0.0030125	No
PM_USLs	heparin binding	GO:0008201	11	156	Function	2.57534e-08	4.61825e-07	No
PrM_RLs	heparin binding	GO:0008201	5	156	Function	0.00322922	0.0206931	No
PrM_USLs	heparin binding	GO:0008201	16	156	Function	5.28735e-06	5.76768e-05	No
AVW	heterocycle biosynthetic process	GO:0018130	29	4274	Process	3.35095e-13	1.22992e-11	heterocycle biosynthetic process
PM_RLs	heterocycle biosynthetic process	GO:0018130	70	4274	Process	1.87218e-06	2.91986e-05	heterocycle biosynthetic process
PM_USLs	heterocycle biosynthetic process	GO:0018130	62	4274	Process	1.63873e-08	3.09952e-07	heterocycle biosynthetic process
PrM_RLs	heterocycle biosynthetic process	GO:0018130	45	4274	Process	0.000268689	0.00314009	heterocycle biosynthetic process
PrM_USLs	heterocycle biosynthetic process	GO:0018130	249	4274	Process	3.71143e-36	3.72364e-34	heterocycle biosynthetic process
PrM_RLs	heterocycle catabolic process	GO:0046700	8	386	Process	0.00314525	0.0204327	No
AVW	heterocycle metabolic process	GO:0046483	31	5717	Process	1.22143e-11	3.10368e-10	heterocycle metabolic process
PM_RLs	heterocycle metabolic process	GO:0046483	87	5717	Process	1.59479e-06	2.53672e-05	heterocycle metabolic process
PM_USLs	heterocycle metabolic process	GO:0046483	70	5717	Process	1.08669e-06	1.337e-05	heterocycle metabolic process
PrM_RLs	heterocycle metabolic process	GO:0046483	68	5717	Process	4.78846e-08	2.18706e-06	heterocycle metabolic process
PrM_USLs	heterocycle metabolic process	GO:0046483	318	5717	Process	6.63401e-44	1.09966e-41	heterocycle metabolic process
AVW	heterocyclic compound binding	GO:1901363	24	5701	Function	1.0514e-06	1.22102e-05	No
PM_RLs	heterocyclic compound binding	GO:1901363	86	5701	Function	2.65515e-06	3.91216e-05	No
PrM_USLs	heterocyclic compound binding	GO:1901363	295	5701	Function	1.31528e-34	1.22305e-32	No
PrM_USLs	hexose metabolic process	GO:0019318	15	239	Process	0.00152773	0.00819458	No
PrM_USLs	hindbrain development	GO:0030902	9	142	Process	0.0118669	0.0422867	No
PrM_USLs	hippocampus development	GO:0021766	8	74	Process	0.000866633	0.00516256	No
PrM_USLs	histone acetylation	GO:0016573	10	145	Process	0.00479789	0.0210616	No
PrM_USLs	histone binding	GO:0042393	13	177	Function	0.000823633	0.00493339	No
PrM_USLs	histone deacetylase binding	GO:0042826	11	106	Process	0.000138653	0.00106254	No
PrM_USLs	histone H3-K4 methylation	GO:0051568	5	51	Process	0.0115655	0.0413439	No
PrM_USLs	histone H4 acetylation	GO:0043967	6	60	Process	0.00536219	0.0229959	No
PrM_USLs	histone modification	GO:0016570	25	423	Process	0.000124584	0.000970334	No
PM_RLs	homeostasis of number of cells	GO:0048872	8	215	Process	0.00110653	0.00707242	No
PrM_RLs	homeostasis of number of cells	GO:0048872	5	215	Process	0.0117295	0.0498114	No
PrM_USLs	homeostasis of number of cells	GO:0048872	17	215	Process	6.09984e-05	0.00051852	No
PM_RLs	homeostatic process	GO:0042592	47	1549	Process	2.09347e-12	9.60766e-11	No
PM_USLs	homeostatic process	GO:0042592	29	1549	Process	1.72051e-06	2.06665e-05	No
PrM_RLs	homeostatic process	GO:0042592	30	1549	Process	4.57609e-08	2.17596e-06	No
PrM_USLs	homeostatic process	GO:0042592	92	1549	Process	1.25479e-13	3.61048e-12	No
PM_RLs	hormone activity	GO:0005179	6	117	Process	0.000972887	0.00635612	No
PrM_RLs	hormone binding	GO:0042562	5	65	Function	7.23595e-05	0.00113642	No
PM_RLs	hormone metabolic process	GO:0042445	6	184	Process	0.00832657	0.0326932	No
PM_USLs	hormone metabolic process	GO:0042445	7	184	Process	0.000376177	0.00229187	No
PrM_RLs	hormone metabolic process	GO:0042445	6	184	Process	0.00117333	0.00974812	No
PM_USLs	hormone secretion	GO:0046879	8	300	Process	0.00139998	0.00670494	No
PrM_USLs	hormone secretion	GO:0046879	17	300	Process	0.00216158	0.0109954	No
PM_RLs	hormone transport	GO:0009914	8	310	Process	0.00938923	0.0357621	No
PM_USLs	hormone transport	GO:0009914	8	310	Process	0.00171035	0.00784792	No
PrM_USLs	hormone transport	GO:0009914	18	310	Process	0.00126204	0.00706021	No
PrM_RLs	hormone-mediated signaling pathway	GO:0009755	6	214	Process	0.00245806	0.0170314	No
PM_RLs	humoral immune response	GO:0006959	8	178	Process	0.000337664	0.00264047	No
PM_USLs	humoral immune response	GO:0006959	11	178	Process	9.15472e-08	1.46852e-06	No
PrM_USLs	humoral immune response	GO:0006959	11	178	Process	0.00684097	0.0278348	No
PrM_USLs	hyaluronan metabolic process	GO:0030212	5	37	Process	0.00339904	0.0159297	No
PrM_USLs	hyaluronic acid binding	GO:0005540	5	21	Function	0.000362067	0.00243515	No
PM_RLs	hydrolase activity	GO:0016787	53	2382	Function	4.56033e-09	1.26402e-07	No
PM_USLs	hydrolase activity	GO:0016787	44	2382	Function	3.84078e-09	8.4281e-08	No
PrM_RLs	hydrolase activity	GO:0016787	34	2382	Function	5.44916e-06	0.000133281	No
PrM_USLs	hydrolase activity	GO:0016787	138	2382	Function	3.03655e-19	1.42047e-17	No
PM_RLs	hydrolase activity, acting on acid anhydrides	GO:0016817	17	780	Function	0.00121706	0.00761376	No
PrM_USLs	hydrolase activity, acting on acid anhydrides	GO:0016817	40	780	Function	3.14838e-05	0.000288539	No
PM_RLs	hydrolase activity, acting on acid anhydrides, in phosphorus-containing anhydrides	GO:0016818	17	778	Function	0.00118489	0.00743747	No
PrM_USLs	hydrolase activity, acting on acid anhydrides, in phosphorus-containing anhydrides	GO:0016818	40	778	Function	2.98293e-05	0.000274696	No
PM_RLs	hydrolase activity, acting on carbon-nitrogen (but not peptide) bonds	GO:0016810	6	142	Function	0.00249489	0.0133554	No
PM_USLs	hydrolase activity, acting on carbon-nitrogen (but not peptide) bonds	GO:0016810	5	142	Function	0.00356713	0.0145119	No
PM_RLs	hydrolase activity, acting on carbon-nitrogen (but not peptide) bonds, in linear amides	GO:0016811	5	84	Function	0.00137888	0.00837847	No
PM_USLs	hydrolase activity, acting on ester bonds	GO:0016788	12	711	Function	0.00460456	0.017709	No
PrM_RLs	hydrolase activity, acting on ester bonds	GO:0016788	16	711	Function	1.25546e-05	0.000270165	No
PrM_USLs	hydrolase activity, acting on ester bonds	GO:0016788	39	711	Function	9.56194e-06	9.77343e-05	No
PrM_USLs	I band	GO:0031674	10	124	Component	0.00167564	0.0088851	No
PrM_USLs	icosanoid metabolic process	GO:0006690	8	96	Process	0.00393479	0.018014	No
AVW	identical protein binding	GO:0042802	7	1210	Function	0.00230574	0.00831912	identical protein binding
PM_RLs	identical protein binding	GO:0042802	29	1210	Function	4.61221e-06	6.42382e-05	identical protein binding
PM_USLs	identical protein binding	GO:0042802	16	1210	Function	0.0112583	0.0364886	identical protein binding
PrM_RLs	identical protein binding	GO:0042802	17	1210	Function	0.00160384	0.0123772	identical protein binding
PrM_USLs	identical protein binding	GO:0042802	62	1210	Function	2.32917e-07	3.30109e-06	identical protein binding
PrM_USLs	I-kappaB kinase/NF-kappaB signaling	GO:0007249	20	263	Process	2.39331e-05	0.000227828	No
AVW	immune effector process	GO:0002252	5	763	Process	0.00600408	0.0178501	immune effector process
PM_RLs	immune effector process	GO:0002252	28	763	Process	1.53222e-09	4.61232e-08	immune effector process
PM_USLs	immune effector process	GO:0002252	21	763	Process	1.48149e-07	2.26195e-06	immune effector process
PrM_RLs	immune effector process	GO:0002252	15	763	Process	0.000103741	0.00146945	immune effector process
PrM_USLs	immune effector process	GO:0002252	53	763	Process	1.48161e-10	3.02067e-09	immune effector process
AVW	immune response	GO:0006955	8	1474	Process	0.00165599	0.00637729	immune response
PM_RLs	immune response	GO:0006955	57	1474	Process	2.11174e-19	2.31836e-17	immune response
PM_USLs	immune response	GO:0006955	43	1474	Process	3.4159e-15	1.88209e-13	immune response
PrM_RLs	immune response	GO:0006955	31	1474	Process	4.19352e-09	2.26147e-07	immune response
PrM_USLs	immune response	GO:0006955	99	1474	Process	8.111e-18	3.43591e-16	immune response
PM_RLs	immune response-activating cell surface receptor signaling pathway	GO:0002429	8	295	Process	0.00713249	0.0292397	No
PM_USLs	immune response-activating cell surface receptor signaling pathway	GO:0002429	7	295	Process	0.00511253	0.0192251	No
PrM_USLs	immune response-activating cell surface receptor signaling pathway	GO:0002429	18	295	Process	0.000742982	0.00449979	No
PM_RLs	immune response-activating signal transduction	GO:0002757	12	424	Process	0.000766461	0.00524265	No
PM_USLs	immune response-activating signal transduction	GO:0002757	8	424	Process	0.0104904	0.0345298	No
PrM_RLs	immune response-activating signal transduction	GO:0002757	8	424	Process	0.00543516	0.0294324	No
PrM_USLs	immune response-activating signal transduction	GO:0002757	28	424	Process	7.7578e-06	8.12545e-05	No
PM_RLs	immune response-regulating cell surface receptor signaling pathway	GO:0002768	8	326	Process	0.012342	0.0443253	No
PM_USLs	immune response-regulating cell surface receptor signaling pathway	GO:0002768	9	326	Process	0.000562949	0.00322804	No
PrM_USLs	immune response-regulating cell surface receptor signaling pathway	GO:0002768	20	326	Process	0.000364164	0.00244432	No
PM_RLs	immune response-regulating signaling pathway	GO:0002764	12	456	Process	0.00140033	0.00847615	No
PM_USLs	immune response-regulating signaling pathway	GO:0002764	10	456	Process	0.00156158	0.00734291	No
PrM_RLs	immune response-regulating signaling pathway	GO:0002764	8	456	Process	0.00820335	0.038979	No
PrM_USLs	immune response-regulating signaling pathway	GO:0002764	30	456	Process	3.99394e-06	4.45883e-05	No
AVW	immune system development	GO:0002520	7	795	Process	0.000200155	0.0011796	immune system development
PM_RLs	immune system development	GO:0002520	17	795	Process	0.00148276	0.00890417	immune system development
PM_USLs	immune system development	GO:0002520	17	795	Process	5.47363e-05	0.000454106	immune system development
PrM_RLs	immune system development	GO:0002520	12	795	Process	0.00440168	0.0260953	immune system development
PrM_USLs	immune system development	GO:0002520	53	795	Process	5.80723e-10	1.08796e-08	immune system development
AVW	immune system process	GO:0002376	17	2414	Process	6.67556e-08	9.77658e-07	immune system process
PM_RLs	immune system process	GO:0002376	77	2414	Process	2.61572e-21	3.3285e-19	immune system process
PM_USLs	immune system process	GO:0002376	60	2414	Process	7.25608e-18	5.57289e-16	immune system process
PrM_RLs	immune system process	GO:0002376	44	2414	Process	1.38077e-10	1.03005e-08	immune system process
PrM_USLs	immune system process	GO:0002376	150	2414	Process	1.14179e-23	6.30881e-22	immune system process
PM_USLs	immunoglobulin mediated immune response	GO:0016064	5	99	Process	0.000779298	0.00423393	No
PrM_USLs	immunological synapse	GO:0001772	5	33	Component	0.00217213	0.0110123	No
PrM_USLs	in utero embryonic development	GO:0001701	18	314	Process	0.00144375	0.0078671	No
AVW	inflammatory response	GO:0006954	7	644	Process	5.50928e-05	0.000392784	inflammatory response
PM_RLs	inflammatory response	GO:0006954	30	644	Process	1.47654e-12	7.06592e-11	inflammatory response
PM_USLs	inflammatory response	GO:0006954	29	644	Process	5.41114e-15	2.91799e-13	inflammatory response
PrM_RLs	inflammatory response	GO:0006954	18	644	Process	1.76615e-07	6.79754e-06	inflammatory response
PrM_USLs	inflammatory response	GO:0006954	51	644	Process	4.21998e-12	1.01827e-10	inflammatory response
PrM_USLs	inflammatory response to antigenic stimulus	GO:0002437	6	42	Process	0.00104632	0.00604864	No
PM_RLs	innate immune response	GO:0045087	31	798	Process	5.11258e-11	1.83496e-09	No
PM_USLs	innate immune response	GO:0045087	14	798	Process	0.00161793	0.00756576	No
PrM_RLs	innate immune response	GO:0045087	13	798	Process	0.00161827	0.0124378	No
PrM_USLs	innate immune response	GO:0045087	52	798	Process	1.75802e-09	3.20304e-08	No
PrM_USLs	innate immune response-activating signal transduction	GO:0002758	17	241	Process	0.000220182	0.00160199	No
PM_RLs	inner ear development	GO:0048839	6	172	Process	0.00612737	0.0263698	No
PM_USLs	inner ear development	GO:0048839	6	172	Process	0.00150776	0.00714285	No
PM_RLs	inorganic cation transmembrane transport	GO:0098662	20	617	Process	2.21542e-06	3.4165e-05	No
PM_USLs	inorganic cation transmembrane transport	GO:0098662	13	617	Process	0.000469542	0.00278375	No
PrM_USLs	inorganic cation transmembrane transport	GO:0098662	33	617	Process	7.15138e-05	0.000595298	No
PM_RLs	inorganic cation transmembrane transporter activity	GO:0022890	14	502	Function	0.000331138	0.0025967	No
PrM_USLs	inorganic cation transmembrane transporter activity	GO:0022890	26	502	Function	0.000629905	0.00390172	No
PM_RLs	inorganic ion homeostasis	GO:0098771	22	619	Process	1.5401e-07	3.0578e-06	No
PM_USLs	inorganic ion homeostasis	GO:0098771	14	619	Process	0.000141572	0.00099948	No
PrM_RLs	inorganic ion homeostasis	GO:0098771	11	619	Process	0.00189163	0.0141336	No
PrM_USLs	inorganic ion homeostasis	GO:0098771	38	619	Process	1.06419e-06	1.33901e-05	No
PM_RLs	inorganic ion transmembrane transport	GO:0098660	22	703	Process	1.20367e-06	1.94779e-05	No
PM_USLs	inorganic ion transmembrane transport	GO:0098660	13	703	Process	0.00149874	0.00712081	No
PrM_USLs	inorganic ion transmembrane transport	GO:0098660	36	703	Process	7.90253e-05	0.000649319	No
PM_RLs	inositol lipid-mediated signaling	GO:0048017	8	199	Process	0.000684516	0.00478478	No
PrM_USLs	inositol lipid-mediated signaling	GO:0048017	13	199	Process	0.0022059	0.0111687	No
PrM_USLs	insulin-like growth factor binding	GO:0005520	6	28	Function	0.000153027	0.00115757	No
AVW	integral component of membrane	GO:0016021	17	5233	Component	0.00148484	0.00587025	integral component of membrane
PM_RLs	integral component of membrane	GO:0016021	114	5233	Component	7.69736e-19	8.13161e-17	integral component of membrane
PM_USLs	integral component of membrane	GO:0016021	83	5233	Component	1.91712e-13	8.45031e-12	integral component of membrane
PrM_RLs	integral component of membrane	GO:0016021	72	5233	Component	2.74496e-11	2.194e-09	integral component of membrane
PrM_USLs	integral component of membrane	GO:0016021	256	5233	Component	6.61922e-26	4.13701e-24	integral component of membrane
AVW	integral component of plasma membrane	GO:0005887	7	1562	Component	0.00909315	0.0244872	integral component of plasma membrane
PM_RLs	integral component of plasma membrane	GO:0005887	39	1562	Component	3.42854e-08	7.9653e-07	integral component of plasma membrane
PM_USLs	integral component of plasma membrane	GO:0005887	28	1562	Component	5.83933e-06	6.19258e-05	integral component of plasma membrane
PrM_RLs	integral component of plasma membrane	GO:0005887	32	1562	Component	4.25496e-09	2.26729e-07	integral component of plasma membrane
PrM_USLs	integral component of plasma membrane	GO:0005887	89	1562	Component	2.74646e-12	6.82142e-11	integral component of plasma membrane
PM_RLs	integrin binding	GO:0005178	6	107	Function	0.000624174	0.00442934	No
PM_USLs	integrin binding	GO:0005178	8	107	Function	1.40352e-06	1.71432e-05	No
PrM_USLs	integrin binding	GO:0005178	13	107	Function	7.6638e-06	8.03803e-05	No
PrM_USLs	integrin-mediated signaling pathway	GO:0007229	7	89	Process	0.00904763	0.0343396	No
PM_RLs	interaction with host	GO:0051701	7	161	Process	0.000949417	0.00623187	No
PrM_USLs	interaction with host	GO:0051701	14	161	Process	0.000105576	0.000837683	No
PrM_USLs	interaction with symbiont	GO:0051702	7	55	Process	0.000756775	0.00456881	No
PM_RLs	interferon-gamma production	GO:0032609	5	103	Process	0.00321743	0.0162585	No
PrM_USLs	interferon-gamma production	GO:0032609	11	103	Process	0.000109816	0.00086503	No
PM_RLs	interferon-gamma-mediated signaling pathway	GO:0060333	6	85	Process	0.000194764	0.00166886	No
PrM_USLs	interleukin-1 production	GO:0032612	6	66	Process	0.008163	0.0318541	No
PrM_USLs	interleukin-1 secretion	GO:0050701	5	40	Process	0.00459902	0.020329	No
PrM_USLs	interleukin-10 production	GO:0032613	5	46	Process	0.00785064	0.030936	No
PrM_USLs	interleukin-12 production	GO:0032615	6	52	Process	0.00281186	0.013613	No
PrM_USLs	interleukin-13 production	GO:0032616	5	20	Process	0.000298385	0.00207401	No
PrM_USLs	interleukin-2 biosynthetic process	GO:0042094	5	20	Process	0.000298385	0.00207401	No
PrM_USLs	interleukin-2 production	GO:0032623	9	55	Process	2.38333e-05	0.000227445	No
PrM_USLs	interleukin-4 production	GO:0032633	5	32	Process	0.00192438	0.00999549	No
PM_RLs	interleukin-6 production	GO:0032635	8	110	Process	1.3843e-05	0.000168128	No
PM_USLs	interleukin-6 production	GO:0032635	5	110	Process	0.00122357	0.00611665	No
PrM_USLs	interleukin-6 production	GO:0032635	12	110	Process	4.48829e-05	0.000395644	No
PrM_USLs	internal peptidyl-lysine acetylation	GO:0018393	10	150	Process	0.0059776	0.0251721	No
PrM_USLs	internal protein amino acid acetylation	GO:0006475	10	156	Process	0.00767852	0.0303991	No
AVW	interspecies interaction between organisms	GO:0044419	5	1062	Process	0.0222207	0.0440121	No
PM_RLs	interspecies interaction between organisms	GO:0044419	22	1062	Process	0.000479439	0.00356491	No
PrM_RLs	interspecies interaction between organisms	GO:0044419	14	1062	Process	0.00693696	0.0343852	No
PrM_USLs	interspecies interaction between organisms	GO:0044419	64	1062	Process	4.5808e-10	8.72754e-09	No
AVW	intracellular	GO:0005622	48	13775	Component	8.12866e-13	2.62679e-11	intracellular
PM_RLs	intracellular	GO:0005622	262	13775	Component	4.04207e-46	2.26316e-43	intracellular
PM_USLs	intracellular	GO:0005622	181	13775	Component	1.08414e-25	1.52653e-23	intracellular
PrM_RLs	intracellular	GO:0005622	179	13775	Component	2.92434e-34	1.63617e-31	intracellular
PrM_USLs	intracellular	GO:0005622	712	13775	Component	1.79234e-122	2.27777e-119	intracellular
AVW	intracellular membrane-bounded organelle	GO:0043231	40	10674	Component	1.45578e-10	3.27882e-09	intracellular membrane-bounded organelle
PM_RLs	intracellular membrane-bounded organelle	GO:0043231	209	10674	Component	1.66656e-33	5.18394e-31	intracellular membrane-bounded organelle
PM_USLs	intracellular membrane-bounded organelle	GO:0043231	125	10674	Component	3.45652e-11	1.06836e-09	intracellular membrane-bounded organelle
PrM_RLs	intracellular membrane-bounded organelle	GO:0043231	124	10674	Component	3.0867e-15	4.18669e-13	intracellular membrane-bounded organelle
PrM_USLs	intracellular membrane-bounded organelle	GO:0043231	523	10674	Component	6.21114e-65	1.8944e-62	intracellular membrane-bounded organelle
AVW	intracellular non-membrane-bounded organelle	GO:0043232	15	3816	Component	0.000437551	0.00224048	No
PM_RLs	intracellular non-membrane-bounded organelle	GO:0043232	68	3816	Component	1.38835e-07	2.78615e-06	No
PrM_RLs	intracellular non-membrane-bounded organelle	GO:0043232	49	3816	Component	7.18512e-07	2.1878e-05	No
PrM_USLs	intracellular non-membrane-bounded organelle	GO:0043232	187	3816	Component	1.50529e-18	6.71221e-17	No
AVW	intracellular organelle	GO:0043229	45	11680	Component	4.00576e-13	1.41775e-11	intracellular organelle
PM_RLs	intracellular organelle	GO:0043229	223	11680	Component	3.02767e-35	9.97171e-33	intracellular organelle
PM_USLs	intracellular organelle	GO:0043229	140	11680	Component	7.67281e-14	3.50391e-12	intracellular organelle
PrM_RLs	intracellular organelle	GO:0043229	142	11680	Component	1.95886e-20	4.61467e-18	intracellular organelle
PrM_USLs	intracellular organelle	GO:0043229	581	11680	Component	3.752e-79	1.43045e-76	intracellular organelle
AVW	intracellular organelle lumen	GO:0070013	17	4356	Component	0.000176969	0.00106903	intracellular organelle lumen
PM_RLs	intracellular organelle lumen	GO:0070013	80	4356	Component	2.08813e-09	6.0265e-08	intracellular organelle lumen
PM_USLs	intracellular organelle lumen	GO:0070013	49	4356	Component	0.000478891	0.00283586	intracellular organelle lumen
PrM_RLs	intracellular organelle lumen	GO:0070013	41	4356	Component	0.00418958	0.0254193	intracellular organelle lumen
PrM_USLs	intracellular organelle lumen	GO:0070013	198	4356	Component	2.32562e-16	8.44421e-15	intracellular organelle lumen
AVW	intracellular organelle part	GO:0044446	28	7986	Component	3.36675e-06	3.42785e-05	intracellular organelle part
PM_RLs	intracellular organelle part	GO:0044446	138	7986	Component	1.07403e-14	7.42408e-13	intracellular organelle part
PM_USLs	intracellular organelle part	GO:0044446	92	7986	Component	1.62231e-07	2.43299e-06	intracellular organelle part
PrM_RLs	intracellular organelle part	GO:0044446	88	7986	Component	7.38786e-09	3.75773e-07	intracellular organelle part
PrM_USLs	intracellular organelle part	GO:0044446	359	7986	Component	3.14347e-31	2.32708e-29	intracellular organelle part
AVW	intracellular part	GO:0044424	48	13428	Component	2.79164e-13	1.06603e-11	intracellular part
PM_RLs	intracellular part	GO:0044424	252	13428	Component	7.61923e-42	3.28154e-39	intracellular part
PM_USLs	intracellular part	GO:0044424	175	13428	Component	7.92627e-24	9.56625e-22	intracellular part
PrM_RLs	intracellular part	GO:0044424	177	13428	Component	1.97719e-34	1.26427e-31	intracellular part
PrM_USLs	intracellular part	GO:0044424	691	13428	Component	1.02775e-114	9.79572e-112	intracellular part
PrM_USLs	intracellular pH reduction	GO:0051452	5	44	Process	0.00663031	0.0271369	No
AVW	intracellular protein transport	GO:0006886	6	1012	Process	0.00425769	0.0135092	No
PM_RLs	intracellular protein transport	GO:0006886	20	1012	Process	0.00148376	0.00890417	No
PrM_RLs	intracellular protein transport	GO:0006886	14	1012	Process	0.00463328	0.0268286	No
PrM_USLs	intracellular protein transport	GO:0006886	42	1012	Process	0.00139628	0.007676	No
AVW	intracellular signal transduction	GO:0035556	19	2598	Process	4.83262e-09	9.26928e-08	intracellular signal transduction
PM_RLs	intracellular signal transduction	GO:0035556	67	2598	Process	4.17778e-14	2.59904e-12	intracellular signal transduction
PM_USLs	intracellular signal transduction	GO:0035556	46	2598	Process	5.82618e-09	1.22037e-07	intracellular signal transduction
PrM_RLs	intracellular signal transduction	GO:0035556	35	2598	Process	1.32958e-05	0.000283391	intracellular signal transduction
PrM_USLs	intracellular signal transduction	GO:0035556	159	2598	Process	1.79896e-24	1.03136e-22	intracellular signal transduction
AVW	intracellular transport	GO:0046907	9	1549	Process	0.000513334	0.00251839	intracellular transport
PM_RLs	intracellular transport	GO:0046907	36	1549	Process	6.31555e-07	1.13336e-05	intracellular transport
PM_USLs	intracellular transport	GO:0046907	20	1549	Process	0.0062763	0.0226277	intracellular transport
PrM_RLs	intracellular transport	GO:0046907	18	1549	Process	0.00827633	0.0392841	intracellular transport
PrM_USLs	intracellular transport	GO:0046907	65	1549	Process	5.8417e-05	0.000499921	intracellular transport
AVW	intracellular vesicle	GO:0097708	8	1260	Component	0.000608947	0.0028874	No
PM_RLs	intracellular vesicle	GO:0097708	27	1260	Component	6.49633e-05	0.000653015	No
PM_USLs	intracellular vesicle	GO:0097708	28	1260	Component	9.55774e-08	1.51473e-06	No
PrM_USLs	intracellular vesicle	GO:0097708	66	1260	Component	4.37817e-08	6.75919e-07	No
PrM_USLs	intraspecies interaction between organisms	GO:0051703	5	46	Process	0.00785064	0.030936	No
PM_RLs	intrinsic apoptotic signaling pathway	GO:0097193	8	275	Process	0.00479157	0.0220625	No
PM_USLs	intrinsic apoptotic signaling pathway	GO:0097193	9	275	Process	0.000168785	0.00115618	No
PrM_USLs	intrinsic apoptotic signaling pathway in response to oxidative stress	GO:0008631	5	45	Process	0.00722252	0.0290157	No
AVW	intrinsic component of membrane	GO:0031224	18	5355	Component	0.000685513	0.00319441	intrinsic component of membrane
PM_RLs	intrinsic component of membrane	GO:0031224	117	5355	Component	1.70202e-19	1.90592e-17	intrinsic component of membrane
PM_USLs	intrinsic component of membrane	GO:0031224	84	5355	Component	2.34522e-13	1.00745e-11	intrinsic component of membrane
PrM_RLs	intrinsic component of membrane	GO:0031224	75	5355	Component	3.7032e-12	3.1876e-10	intrinsic component of membrane
PrM_USLs	intrinsic component of membrane	GO:0031224	269	5355	Component	3.96824e-29	2.70159e-27	intrinsic component of membrane
AVW	intrinsic component of plasma membrane	GO:0031226	7	1619	Component	0.0109293	0.0278241	intrinsic component of plasma membrane
PM_RLs	intrinsic component of plasma membrane	GO:0031226	40	1619	Component	2.97505e-08	7.02841e-07	intrinsic component of plasma membrane
PM_USLs	intrinsic component of plasma membrane	GO:0031226	28	1619	Component	1.11437e-05	0.000112082	intrinsic component of plasma membrane
PrM_RLs	intrinsic component of plasma membrane	GO:0031226	32	1619	Component	9.77063e-09	4.91386e-07	intrinsic component of plasma membrane
PrM_USLs	intrinsic component of plasma membrane	GO:0031226	94	1619	Component	2.30685e-13	6.23749e-12	intrinsic component of plasma membrane
AVW	ion binding	GO:0043167	20	4228	Function	2.1081e-06	2.27905e-05	ion binding
PM_RLs	ion binding	GO:0043167	80	4228	Function	5.37901e-10	1.76123e-08	ion binding
PM_USLs	ion binding	GO:0043167	68	4228	Function	3.40029e-11	1.05743e-09	ion binding
PrM_RLs	ion binding	GO:0043167	62	4228	Function	8.59001e-11	6.51676e-09	ion binding
PrM_USLs	ion binding	GO:0043167	249	4228	Function	6.96223e-37	7.58386e-35	ion binding
PM_RLs	ion channel activity	GO:0005216	10	417	Function	0.00637475	0.0270822	No
PrM_USLs	ion channel activity	GO:0005216	20	417	Function	0.00566416	0.0240743	No
PM_RLs	ion homeostasis	GO:0050801	24	657	Process	2.53727e-08	6.071e-07	No
PM_USLs	ion homeostasis	GO:0050801	16	657	Process	2.02066e-05	0.000190385	No
PrM_RLs	ion homeostasis	GO:0050801	13	657	Process	0.000281397	0.00324622	No
PrM_USLs	ion homeostasis	GO:0050801	39	657	Process	1.6648e-06	2.01494e-05	No
PM_RLs	ion transmembrane transport	GO:0034220	26	938	Process	1.17219e-06	1.91956e-05	No
PM_USLs	ion transmembrane transport	GO:0034220	15	938	Process	0.00267601	0.0114181	No
PrM_USLs	ion transmembrane transport	GO:0034220	42	938	Process	0.000337875	0.00230438	No
PM_RLs	ion transmembrane transporter activity	GO:0015075	20	793	Function	7.2684e-05	0.000723225	No
PrM_RLs	ion transmembrane transporter activity	GO:0015075	11	793	Function	0.0112706	0.0483674	No
PrM_USLs	ion transmembrane transporter activity	GO:0015075	38	793	Function	0.000183703	0.00136524	No
PM_RLs	ion transport	GO:0006811	42	1415	Process	6.70995e-11	2.39293e-09	No
PM_USLs	ion transport	GO:0006811	27	1415	Process	2.83956e-06	3.30132e-05	No
PrM_RLs	ion transport	GO:0006811	17	1415	Process	0.00747778	0.0364603	No
PrM_USLs	ion transport	GO:0006811	71	1415	Process	6.59554e-08	1.00181e-06	No
PrM_USLs	iron ion binding	GO:0005506	12	156	Function	0.000887069	0.00525556	No
PrM_RLs	isoprenoid metabolic process	GO:0006720	7	128	Process	2.10997e-05	0.000419744	No
PM_USLs	JAK-STAT cascade	GO:0007259	6	168	Process	0.00134306	0.00652103	No
PrM_USLs	JAK-STAT cascade	GO:0007259	13	168	Process	0.000523159	0.00333257	No
PrM_USLs	JNK cascade	GO:0007254	14	190	Process	0.000512739	0.00329649	No
PM_USLs	keratinocyte differentiation	GO:0030216	6	126	Process	0.000316009	0.00197272	No
PrM_RLs	keratinocyte differentiation	GO:0030216	7	126	Process	1.91579e-05	0.000386265	No
PrM_USLs	keratinocyte proliferation	GO:0043616	5	37	Process	0.00339904	0.0159297	No
PrM_USLs	kidney development	GO:0001822	16	262	Process	0.00141368	0.00776048	No
PM_RLs	kinase activity	GO:0016301	17	833	Process	0.00238316	0.0128548	No
PrM_USLs	kinase activity	GO:0016301	59	833	Process	6.37488e-12	1.49565e-10	No
PM_RLs	kinase binding	GO:0019900	19	609	Function	6.72515e-06	8.87227e-05	No
PM_USLs	kinase binding	GO:0019900	10	609	Function	0.0110971	0.0360124	No
PrM_USLs	kinase binding	GO:0019900	33	609	Function	5.65113e-05	0.000486892	No
PM_USLs	kinase inhibitor activity	GO:0019210	5	89	Function	0.000491734	0.00288495	No
PM_USLs	kinase regulator activity	GO:0019207	8	189	Function	7.12856e-05	0.00056905	No
PrM_USLs	labyrinthine layer development	GO:0060711	8	44	Process	3.46845e-05	0.000314844	No
PrM_USLs	labyrinthine layer morphogenesis	GO:0060713	5	19	Process	0.000243564	0.00174876	No
PrM_USLs	lactation	GO:0007595	5	44	Process	0.00663031	0.0271369	No
PM_RLs	lamellipodium	GO:0030027	6	173	Component	0.00629236	0.026812	No
PrM_USLs	lamellipodium	GO:0030027	11	173	Component	0.00562703	0.0239432	No
PM_RLs	learning	GO:0007612	5	132	Process	0.00871141	0.0337778	No
PrM_USLs	learning	GO:0007612	13	132	Process	5.80112e-05	0.000497006	No
PM_USLs	learning or memory	GO:0007611	6	219	Process	0.00480183	0.0182189	No
PrM_USLs	learning or memory	GO:0007611	14	219	Process	0.00183987	0.00960232	No
AVW	leukocyte activation	GO:0045321	9	700	Process	1.1244e-06	1.29568e-05	leukocyte activation
PM_RLs	leukocyte activation	GO:0045321	34	700	Process	1.41859e-14	9.45561e-13	leukocyte activation
PM_USLs	leukocyte activation	GO:0045321	22	700	Process	7.67211e-09	1.5556e-07	leukocyte activation
PrM_RLs	leukocyte activation	GO:0045321	14	700	Process	0.000148138	0.00195594	leukocyte activation
PrM_USLs	leukocyte activation	GO:0045321	63	700	Process	4.70883e-17	1.8612e-15	leukocyte activation
PM_RLs	leukocyte activation involved in immune response	GO:0002366	11	208	Process	6.404e-06	8.49668e-05	No
PM_USLs	leukocyte activation involved in immune response	GO:0002366	10	208	Process	3.07427e-06	3.50191e-05	No
PrM_USLs	leukocyte activation involved in immune response	GO:0002366	23	208	Process	1.41192e-08	2.36614e-07	No
AVW	leukocyte aggregation	GO:0070486	6	435	Process	5.38621e-05	0.000384933	leukocyte aggregation
PM_RLs	leukocyte aggregation	GO:0070486	19	435	Process	5.35509e-08	1.18981e-06	leukocyte aggregation
PM_USLs	leukocyte aggregation	GO:0070486	14	435	Process	3.3258e-06	3.74914e-05	leukocyte aggregation
PrM_RLs	leukocyte aggregation	GO:0070486	10	435	Process	0.000461446	0.00475907	leukocyte aggregation
PrM_USLs	leukocyte aggregation	GO:0070486	42	435	Process	1.04279e-12	2.65043e-11	leukocyte aggregation
PrM_USLs	leukocyte apoptotic process	GO:0071887	9	97	Process	0.00115001	0.00655895	No
AVW	leukocyte cell-cell adhesion	GO:0007159	7	466	Process	7.16072e-06	6.75836e-05	leukocyte cell-cell adhesion
PM_RLs	leukocyte cell-cell adhesion	GO:0007159	21	466	Process	6.30067e-09	1.70423e-07	leukocyte cell-cell adhesion
PM_USLs	leukocyte cell-cell adhesion	GO:0007159	14	466	Process	7.10842e-06	7.45168e-05	leukocyte cell-cell adhesion
PrM_RLs	leukocyte cell-cell adhesion	GO:0007159	10	466	Process	0.000773425	0.00700779	leukocyte cell-cell adhesion
PrM_USLs	leukocyte cell-cell adhesion	GO:0007159	43	466	Process	2.2313e-12	5.59659e-11	leukocyte cell-cell adhesion
PM_RLs	leukocyte chemotaxis	GO:0030595	15	180	Process	4.39193e-10	1.4465e-08	No
PM_USLs	leukocyte chemotaxis	GO:0030595	9	180	Process	7.11504e-06	7.45168e-05	No
PrM_RLs	leukocyte chemotaxis	GO:0030595	7	180	Process	0.000165004	0.00214074	No
PrM_USLs	leukocyte chemotaxis	GO:0030595	18	180	Process	1.93878e-06	2.32076e-05	No
PM_RLs	leukocyte degranulation	GO:0043299	6	63	Process	4.14535e-05	0.000448066	No
PrM_USLs	leukocyte degranulation	GO:0043299	7	63	Process	0.00156062	0.00834484	No
AVW	leukocyte differentiation	GO:0002521	6	454	Process	6.79567e-05	0.000474261	No
PM_RLs	leukocyte differentiation	GO:0002521	13	454	Process	0.000421417	0.00319718	No
PM_USLs	leukocyte differentiation	GO:0002521	11	454	Process	0.0004157	0.00249666	No
PrM_USLs	leukocyte differentiation	GO:0002521	39	454	Process	1.65008e-10	3.35517e-09	No
PM_RLs	leukocyte homeostasis	GO:0001776	5	76	Process	0.000903208	0.00597056	No
PM_RLs	leukocyte mediated cytotoxicity	GO:0001909	6	84	Process	0.000183318	0.00159379	No
PrM_USLs	leukocyte mediated cytotoxicity	GO:0001909	10	84	Process	9.88563e-05	0.000792618	No
PM_RLs	leukocyte mediated immunity	GO:0002443	14	282	Process	7.30575e-07	1.28632e-05	No
PM_USLs	leukocyte mediated immunity	GO:0002443	12	282	Process	1.08472e-06	1.337e-05	No
PrM_RLs	leukocyte mediated immunity	GO:0002443	7	282	Process	0.00214296	0.0153514	No
PrM_USLs	leukocyte mediated immunity	GO:0002443	26	282	Process	4.99097e-08	7.65717e-07	No
AVW	leukocyte migration	GO:0050900	6	356	Process	1.79267e-05	0.000148044	leukocyte migration
PM_RLs	leukocyte migration	GO:0050900	23	356	Process	1.34162e-12	6.47563e-11	leukocyte migration
PM_USLs	leukocyte migration	GO:0050900	15	356	Process	5.51045e-08	9.40488e-07	leukocyte migration
PrM_RLs	leukocyte migration	GO:0050900	11	356	Process	1.88366e-05	0.000383238	leukocyte migration
PrM_USLs	leukocyte migration	GO:0050900	26	356	Process	3.06066e-06	3.53599e-05	leukocyte migration
PM_RLs	leukocyte proliferation	GO:0070661	16	270	Process	1.15835e-08	2.98875e-07	No
PM_USLs	leukocyte proliferation	GO:0070661	7	270	Process	0.00320176	0.0132781	No
PrM_RLs	leukocyte proliferation	GO:0070661	6	270	Process	0.00734116	0.0359115	No
PrM_USLs	leukocyte proliferation	GO:0070661	27	270	Process	5.80079e-09	1.01215e-07	No
PrM_USLs	ligase activity	GO:0016874	27	398	Function	7.11361e-06	7.51264e-05	No
PrM_USLs	ligase activity, forming carbon-nitrogen bonds	GO:0016879	6	52	Function	0.00281186	0.013613	No
PM_USLs	limb development	GO:0060173	6	168	Process	0.00134306	0.00652103	No
PM_USLs	limb morphogenesis	GO:0035108	5	146	Process	0.00399799	0.0158203	No
PrM_USLs	limbic system development	GO:0021761	8	102	Process	0.00551723	0.0235548	No
PM_RLs	lipid binding	GO:0008289	19	616	Function	7.85945e-06	0.000101864	No
PM_USLs	lipid binding	GO:0008289	10	616	Function	0.0119281	0.0381954	No
PrM_RLs	lipid binding	GO:0008289	11	616	Function	0.00182282	0.0137588	No
PrM_USLs	lipid binding	GO:0008289	35	616	Function	1.35145e-05	0.000134352	No
PM_RLs	lipid biosynthetic process	GO:0008610	15	593	Process	0.000553441	0.00405591	No
PM_USLs	lipid biosynthetic process	GO:0008610	12	593	Process	0.00107965	0.00552245	No
PrM_USLs	lipid biosynthetic process	GO:0008610	26	593	Process	0.00548625	0.0234357	No
PrM_USLs	lipid catabolic process	GO:0016042	15	278	Process	0.00582379	0.0245883	No
PM_RLs	lipid localization	GO:0010876	12	335	Process	9.76824e-05	0.000934734	No
PM_USLs	lipid localization	GO:0010876	8	335	Process	0.00272689	0.0115889	No
PrM_USLs	lipid localization	GO:0010876	17	335	Process	0.00615765	0.0257413	No
PM_RLs	lipid metabolic process	GO:0006629	26	1275	Process	0.000190475	0.0016382	No
PM_USLs	lipid metabolic process	GO:0006629	29	1275	Process	3.42333e-08	5.98375e-07	No
PrM_RLs	lipid metabolic process	GO:0006629	20	1275	Process	0.000158876	0.00207326	No
PrM_USLs	lipid metabolic process	GO:0006629	67	1275	Process	3.07729e-08	4.90886e-07	No
PM_RLs	lipid modification	GO:0030258	8	240	Process	0.00215741	0.0119954	No
PM_RLs	lipid transport	GO:0006869	12	302	Process	3.76993e-05	0.000412263	No
PM_USLs	lipid transport	GO:0006869	7	302	Process	0.00577567	0.0212768	No
PrM_USLs	lipid transport	GO:0006869	15	302	Process	0.011515	0.0412992	No
PM_RLs	lipopolysaccharide binding	GO:0001530	5	21	Function	3.49761e-06	5.03422e-05	No
PM_RLs	lipopolysaccharide-mediated signaling pathway	GO:0031663	5	50	Process	0.000148841	0.00134008	No
PM_USLs	lipoprotein metabolic process	GO:0042157	5	134	Process	0.00280696	0.0118769	No
AVW	localization	GO:0051179	31	5581	Process	6.4824e-12	1.7055e-10	localization
PM_RLs	localization	GO:0051179	141	5581	Process	1.61055e-30	4.50872e-28	localization
PM_USLs	localization	GO:0051179	106	5581	Process	1.4446e-23	1.66424e-21	localization
PrM_RLs	localization	GO:0051179	75	5581	Process	2.70126e-11	2.194e-09	localization
PrM_USLs	localization	GO:0051179	302	5581	Process	4.39846e-39	5.32353e-37	localization
AVW	localization of cell	GO:0051674	17	1288	Process	5.35776e-12	1.4222e-10	localization of cell
PM_RLs	localization of cell	GO:0051674	44	1288	Process	2.49716e-13	1.31902e-11	localization of cell
PM_USLs	localization of cell	GO:0051674	39	1288	Process	2.42751e-14	1.21832e-12	localization of cell
PrM_RLs	localization of cell	GO:0051674	20	1288	Process	0.000181086	0.00230923	localization of cell
PrM_USLs	localization of cell	GO:0051674	92	1288	Process	3.47377e-18	1.51357e-16	localization of cell
AVW	locomotion	GO:0040011	18	1480	Process	4.24292e-12	1.1789e-10	locomotion
PM_RLs	locomotion	GO:0040011	52	1480	Process	4.37267e-16	3.49751e-14	locomotion
PM_USLs	locomotion	GO:0040011	45	1480	Process	1.64015e-16	1.02641e-14	locomotion
PrM_RLs	locomotion	GO:0040011	26	1480	Process	2.26716e-06	6.18769e-05	locomotion
PrM_USLs	locomotion	GO:0040011	102	1480	Process	4.63903e-19	2.14379e-17	locomotion
PM_RLs	locomotory behavior	GO:0007626	7	185	Process	0.00204133	0.0114984	No
PrM_USLs	locomotory behavior	GO:0007626	11	185	Process	0.00887367	0.0339897	No
PrM_USLs	long-chain fatty acid metabolic process	GO:0001676	10	87	Process	0.000128817	0.000993155	No
PrM_USLs	long-term synaptic potentiation	GO:0060291	5	53	Process	0.0133375	0.0464977	No
PM_USLs	lung development	GO:0030324	9	175	Process	5.72781e-06	6.11248e-05	No
AVW	lymphocyte activation	GO:0046649	7	599	Process	3.5083e-05	0.000264725	lymphocyte activation
PM_RLs	lymphocyte activation	GO:0046649	25	599	Process	9.99357e-10	3.14348e-08	lymphocyte activation
PM_USLs	lymphocyte activation	GO:0046649	17	599	Process	1.56598e-06	1.89904e-05	lymphocyte activation
PrM_RLs	lymphocyte activation	GO:0046649	10	599	Process	0.00461157	0.0267722	lymphocyte activation
PrM_USLs	lymphocyte activation	GO:0046649	53	599	Process	2.86154e-14	8.72768e-13	lymphocyte activation
PM_RLs	lymphocyte activation involved in immune response	GO:0002285	6	146	Process	0.00284832	0.0147801	No
PM_USLs	lymphocyte activation involved in immune response	GO:0002285	5	146	Process	0.00399799	0.0158203	No
PrM_USLs	lymphocyte activation involved in immune response	GO:0002285	15	146	Process	1.01287e-05	0.000103113	No
AVW	lymphocyte aggregation	GO:0071593	5	428	Process	0.000496345	0.00247589	lymphocyte aggregation
PM_RLs	lymphocyte aggregation	GO:0071593	17	428	Process	9.5347e-07	1.61283e-05	lymphocyte aggregation
PM_USLs	lymphocyte aggregation	GO:0071593	13	428	Process	1.35143e-05	0.00013305	lymphocyte aggregation
PrM_RLs	lymphocyte aggregation	GO:0071593	9	428	Process	0.00160823	0.0123897	lymphocyte aggregation
PrM_USLs	lymphocyte aggregation	GO:0071593	40	428	Process	9.12708e-12	2.0962e-10	lymphocyte aggregation
PrM_USLs	lymphocyte apoptotic process	GO:0070227	6	68	Process	0.00929443	0.0351364	No
PrM_USLs	lymphocyte chemotaxis	GO:0048247	6	52	Process	0.00281186	0.013613	No
PrM_USLs	lymphocyte costimulation	GO:0031294	8	80	Process	0.00137633	0.00757727	No
PM_RLs	lymphocyte differentiation	GO:0030098	8	301	Process	0.00797964	0.0319345	No
PM_USLs	lymphocyte differentiation	GO:0030098	9	301	Process	0.00032183	0.00200166	No
PrM_USLs	lymphocyte differentiation	GO:0030098	29	301	Process	3.46819e-09	6.14998e-08	No
PM_RLs	lymphocyte homeostasis	GO:0002260	5	62	Process	0.000377821	0.00293808	No
PM_RLs	lymphocyte mediated immunity	GO:0002449	8	214	Process	0.00107521	0.00690803	No
PM_USLs	lymphocyte mediated immunity	GO:0002449	7	214	Process	0.000891726	0.0047036	No
PrM_USLs	lymphocyte mediated immunity	GO:0002449	17	214	Process	5.78147e-05	0.00049588	No
PrM_USLs	lymphocyte migration	GO:0072676	7	78	Process	0.00470358	0.0207431	No
PM_RLs	lymphocyte proliferation	GO:0046651	14	253	Process	2.11394e-07	4.06733e-06	No
PM_USLs	lymphocyte proliferation	GO:0046651	7	253	Process	0.00225452	0.00988461	No
PrM_USLs	lymphocyte proliferation	GO:0046651	26	253	Process	6.61216e-09	1.14847e-07	No
PrM_USLs	lysosomal lumen	GO:0043202	9	87	Component	0.00056264	0.00354556	No
PM_RLs	lysosome	GO:0005764	18	515	Component	2.62228e-06	3.87391e-05	No
PrM_RLs	lysosome	GO:0005764	9	515	Component	0.00530966	0.0292068	No
PrM_USLs	lysosome	GO:0005764	29	515	Component	8.33998e-05	0.00068159	No
PrM_USLs	lysosome localization	GO:0032418	6	50	Process	0.00234974	0.0117718	No
PM_RLs	lytic vacuole	GO:0000323	18	515	Component	2.62228e-06	3.87391e-05	No
PrM_RLs	lytic vacuole	GO:0000323	9	515	Component	0.00530966	0.0292068	No
PrM_USLs	lytic vacuole	GO:0000323	29	515	Component	8.33998e-05	0.00068159	No
PM_RLs	macromolecular complex	GO:0032991	77	4606	Component	2.22603e-07	4.26833e-06	No
PM_USLs	macromolecular complex	GO:0032991	46	4606	Component	0.00719525	0.0253283	No
PrM_RLs	macromolecular complex	GO:0032991	43	4606	Component	0.00386845	0.0237846	No
PrM_USLs	macromolecular complex	GO:0032991	206	4606	Component	2.46933e-16	8.79842e-15	No
PM_RLs	macromolecular complex assembly	GO:0065003	28	1619	Process	0.00136005	0.00828612	No
PM_USLs	macromolecular complex assembly	GO:0065003	21	1619	Process	0.00490347	0.0185767	No
PrM_USLs	macromolecular complex assembly	GO:0065003	81	1619	Process	8.49904e-09	1.45958e-07	No
AVW	macromolecular complex binding	GO:0044877	8	1232	Function	0.000526024	0.00256372	No
PM_RLs	macromolecular complex binding	GO:0044877	31	1232	Function	8.03527e-07	1.40154e-05	No
PM_USLs	macromolecular complex binding	GO:0044877	32	1232	Function	2.74506e-10	7.28518e-09	No
PrM_USLs	macromolecular complex binding	GO:0044877	77	1232	Function	1.36469e-12	3.44563e-11	No
PrM_USLs	macromolecular complex disassembly	GO:0032984	14	261	Process	0.00791718	0.031166	No
PM_RLs	macromolecular complex subunit organization	GO:0043933	36	2348	Process	0.00231989	0.0126463	No
PM_USLs	macromolecular complex subunit organization	GO:0043933	30	2348	Process	0.00102404	0.00528153	No
PrM_USLs	macromolecular complex subunit organization	GO:0043933	128	2348	Process	6.26047e-16	2.10291e-14	No
AVW	macromolecule biosynthetic process	GO:0009059	31	4981	Process	3.12768e-13	1.16232e-11	macromolecule biosynthetic process
PM_RLs	macromolecule biosynthetic process	GO:0009059	75	4981	Process	1.48624e-05	0.000178956	macromolecule biosynthetic process
PM_USLs	macromolecule biosynthetic process	GO:0009059	70	4981	Process	5.23866e-09	1.10645e-07	macromolecule biosynthetic process
PrM_RLs	macromolecule biosynthetic process	GO:0009059	50	4981	Process	0.000355327	0.0038603	macromolecule biosynthetic process
PrM_USLs	macromolecule biosynthetic process	GO:0009059	267	4981	Process	3.07375e-33	2.66334e-31	macromolecule biosynthetic process
AVW	macromolecule catabolic process	GO:0009057	6	1149	Process	0.0077665	0.0220533	No
[truncated: 3,717 more rows]

## Sheet: Down-regulated
Set	#Term	ID	Class	Input number	Background number	P-Value	Corrected P-Value	Common for 5 sets
PM_USLs	actin filament organization	GO:0007015	Process	7	312	0.00315684	0.0232111	No
PM_USLs	adaptive immune response	GO:0002250	Process	9	337	0.0002508	0.00337516	No
PM_USLs	adherens junction organization	GO:0034332	Process	5	116	0.00081172	0.00860346	No
PM_USLs	amide binding	GO:0033218	Function	6	260	0.00538229	0.0337192	No
PM_USLs	amide transport	GO:0042886	Process	7	285	0.00193137	0.0162755	No
PM_RLs	anatomical structure development	GO:0048856	Process	51	5313	3.61496e-11	6.27999e-09	No
PM_USLs	anatomical structure development	GO:0048856	Process	87	5313	2.60264e-19	5.77917e-17	No
PrM_RLs	anatomical structure development	GO:0048856	Process	19	5313	3.15165e-07	5.98241e-05	No
PrM_USLs	anatomical structure development	GO:0048856	Process	10	5313	0.000870847	0.0330973	No
PM_USLs	anatomical structure formation involved in morphogenesis	GO:0048646	Process	23	1129	4.92329e-07	1.60767e-05	No
PrM_RLs	anatomical structure formation involved in morphogenesis	GO:0048646	Process	7	1129	0.000145785	0.00334504	No
PM_RLs	anatomical structure morphogenesis	GO:0009653	Process	18	2513	0.00523793	0.0390907	No
PM_USLs	anatomical structure morphogenesis	GO:0009653	Process	41	2513	6.28483e-09	2.87742e-07	No
PrM_RLs	anatomical structure morphogenesis	GO:0009653	Process	10	2513	0.000187534	0.0039157	No
PrM_RLs	angiogenesis	GO:0001525	Process	5	415	7.00361e-05	0.00205965	No
PM_RLs	animal organ development	GO:0048513	Process	30	3087	8.6338e-07	4.73647e-05	No
PM_USLs	animal organ development	GO:0048513	Process	44	3087	7.97179e-08	2.92585e-06	No
PrM_RLs	animal organ development	GO:0048513	Process	10	3087	0.000955068	0.0107559	No
PM_USLs	anterior/posterior pattern specification	GO:0009952	Process	7	200	0.00025754	0.00342435	No
PM_USLs	anterograde trans-synaptic signaling	GO:0098916	Process	16	583	7.45917e-07	2.31652e-05	No
PrM_RLs	anterograde trans-synaptic signaling	GO:0098916	Process	7	583	2.20466e-06	0.000191805	No
PM_USLs	apoptotic process	GO:0006915	Process	22	1786	0.00126606	0.011963	No
PrM_RLs	apoptotic process	GO:0006915	Process	7	1786	0.00217751	0.0182485	No
PM_USLs	appendage development	GO:0048736	Process	7	168	9.15452e-05	0.00143658	No
PM_USLs	appendage morphogenesis	GO:0035107	Process	7	146	3.92131e-05	0.000722594	No
PM_USLs	aromatic compound biosynthetic process	GO:0019438	Process	60	4287	3.41914e-10	1.99795e-08	No
PM_USLs	behavior	GO:0007610	Process	10	547	0.00200004	0.0167905	No
PrM_RLs	behavior	GO:0007610	Process	5	547	0.000250065	0.00474668	No
PM_RLs	binding	GO:0005488	Function	110	13918	3.83174e-23	1.19818e-19	No
PM_USLs	binding	GO:0005488	Function	173	13918	4.26088e-32	2.70322e-29	No
PrM_RLs	binding	GO:0005488	Function	31	13918	1.3533e-07	3.13965e-05	No
PM_RLs	biological adhesion	GO:0022610	Process	15	1428	0.000278021	0.00533357	No
PM_USLs	biological adhesion	GO:0022610	Process	22	1428	6.27207e-05	0.00107962	No
PrM_RLs	biological adhesion	GO:0022610	Process	5	1428	0.0153707	0.0494514	No
PM_RLs	biological regulation	GO:0065007	Process	86	11110	6.24273e-15	2.78872e-12	No
PM_USLs	biological regulation	GO:0065007	Process	157	11110	7.46125e-34	6.62708e-31	No
PrM_RLs	biological regulation	GO:0065007	Process	27	11110	5.03382e-07	7.50759e-05	No
PrM_USLs	biological regulation	GO:0065007	Process	15	11110	0.000797597	0.0330973	No
PM_USLs	biosynthetic process	GO:0009058	Process	83	6087	1.01829e-13	1.13055e-11	No
PM_USLs	blood circulation	GO:0008015	Process	12	493	5.72977e-05	0.00099788	No
PM_RLs	blood coagulation	GO:0007596	Process	6	353	0.00214704	0.0229139	No
PrM_RLs	blood vessel development	GO:0001568	Process	6	573	2.69447e-05	0.00122899	No
PrM_RLs	blood vessel morphogenesis	GO:0048514	Process	6	487	1.09083e-05	0.00059938	No
PM_RLs	bounding membrane of organelle	GO:0098588	Component	15	1694	0.00155336	0.0180571	No
PM_USLs	bounding membrane of organelle	GO:0098588	Component	21	1694	0.0015101	0.0135892	No
PM_USLs	brain development	GO:0007420	Process	12	677	0.000951924	0.00974425	No
PM_USLs	branching morphogenesis of an epithelial tube	GO:0048754	Process	6	147	0.000324588	0.00410682	No
PM_RLs	calcium ion homeostasis	GO:0055074	Process	6	373	0.00280788	0.0270161	No
PM_RLs	calcium ion import	GO:0070509	Process	5	155	0.000318515	0.0058588	No
PM_RLs	calcium ion transmembrane transport	GO:0070588	Process	6	253	0.000400776	0.00681101	No
PM_USLs	calcium ion transmembrane transport	GO:0070588	Process	6	253	0.00473784	0.0308064	No
PM_RLs	calcium ion transport	GO:0006816	Process	10	373	1.64135e-06	8.14682e-05	No
PM_USLs	calcium ion transport	GO:0006816	Process	8	373	0.00214857	0.0177128	No
PM_USLs	calmodulin binding	GO:0005516	Function	5	179	0.00502922	0.0319982	No
PM_USLs	carbohydrate derivative binding	GO:0097367	Function	23	2174	0.00635363	0.0378237	No
PM_USLs	carbohydrate derivative metabolic process	GO:1901135	Process	15	1213	0.00712465	0.0407214	No
PM_RLs	carbohydrate metabolic process	GO:0005975	Process	8	744	0.00665872	0.0465813	No
PM_USLs	carboxylic acid metabolic process	GO:0019752	Process	12	841	0.00539916	0.0337714	No
PM_USLs	cardiovascular system development	GO:0072358	Process	14	919	0.00152736	0.0136012	No
PrM_RLs	cardiovascular system development	GO:0072358	Process	6	919	0.000348126	0.0056788	No
PM_USLs	cartilage development	GO:0051216	Process	5	179	0.00502922	0.0319982	No
PM_USLs	catabolic process	GO:0009056	Process	23	1889	0.00114332	0.0111839	No
PM_RLs	catalytic activity	GO:0003824	Function	45	5590	1.77113e-07	1.19859e-05	No
PM_USLs	catalytic activity	GO:0003824	Function	66	5590	3.27688e-08	1.27002e-06	No
PrM_RLs	catalytic activity	GO:0003824	Function	12	5590	0.0089584	0.0393856	No
PrM_USLs	catalytic activity	GO:0003824	Function	11	5590	0.000280056	0.0206775	No
PM_USLs	catalytic complex	GO:1902494	Component	20	1038	6.34483e-06	0.000154821	No
PM_RLs	cation binding	GO:0043169	Function	35	4078	1.54073e-06	7.77076e-05	No
PM_USLs	cation binding	GO:0043169	Function	49	4078	1.96806e-06	5.56697e-05	No
PM_RLs	cation channel activity	GO:0005261	Function	8	296	1.75564e-05	0.00058403	No
PM_RLs	cation channel complex	GO:0034703	Component	5	169	0.000467483	0.0076535	No
PM_RLs	cation homeostasis	GO:0055080	Process	8	605	0.00196064	0.0215877	No
PM_USLs	cation homeostasis	GO:0055080	Process	10	605	0.00403806	0.0277601	No
PM_RLs	cation transmembrane transport	GO:0098655	Process	12	679	9.86151e-06	0.000356788	No
PM_USLs	cation transmembrane transport	GO:0098655	Process	10	679	0.00870524	0.0471463	No
PrM_RLs	cation transmembrane transport	GO:0098655	Process	5	679	0.000663702	0.00822152	No
PM_RLs	cation transmembrane transporter activity	GO:0008324	Function	10	596	8.45948e-05	0.00215063	No
PM_USLs	cation transmembrane transporter activity	GO:0008324	Function	10	596	0.00364395	0.0257278	No
PM_RLs	cation transport	GO:0006812	Process	17	953	1.1115e-07	8.08292e-06	No
PM_USLs	cation transport	GO:0006812	Process	17	953	8.07191e-05	0.00129882	No
PrM_RLs	cation transport	GO:0006812	Process	5	953	0.00292253	0.0217162	No
PM_RLs	cell	GO:0005623	Component	116	15802	1.54118e-22	2.40963e-19	No
PM_USLs	cell	GO:0005623	Component	195	15802	2.24218e-40	2.48938e-37	No
PrM_RLs	cell	GO:0005623	Component	30	15802	1.49149e-05	0.000778557	No
PrM_USLs	cell	GO:0005623	Component	21	15802	7.29551e-06	0.00339681	No
PM_RLs	cell adhesion	GO:0007155	Process	15	1421	0.000264067	0.00516087	No
PM_USLs	cell adhesion	GO:0007155	Process	22	1421	5.84529e-05	0.00101402	No
PrM_RLs	cell adhesion	GO:0007155	Process	5	1421	0.0150773	0.0494215	No
PM_RLs	cell communication	GO:0007154	Process	44	6000	3.30521e-06	0.000148401	No
PM_USLs	cell communication	GO:0007154	Process	83	6000	4.59482e-14	5.51503e-12	No
PrM_RLs	cell communication	GO:0007154	Process	18	6000	9.93663e-06	0.000560748	No
PM_USLs	cell cycle	GO:0007049	Process	24	1665	7.99099e-05	0.00129324	No
PM_USLs	cell cycle process	GO:0022402	Process	18	1299	0.00098812	0.00997328	No
PM_USLs	cell death	GO:0008219	Process	23	1914	0.00135393	0.0125791	No
PrM_RLs	cell death	GO:0008219	Process	7	1914	0.0032042	0.0233114	No
PM_USLs	cell development	GO:0048468	Process	25	1870	0.000179265	0.0025035	No
PrM_RLs	cell development	GO:0048468	Process	9	1870	0.000101529	0.00258527	No
PM_RLs	cell differentiation	GO:0030154	Process	34	3519	1.52885e-07	1.06238e-05	No
PM_USLs	cell differentiation	GO:0030154	Process	49	3519	2.54139e-08	9.9879e-07	No
PrM_RLs	cell differentiation	GO:0030154	Process	13	3519	3.37193e-05	0.0013558	No
PM_USLs	cell junction	GO:0030054	Component	19	1150	8.31902e-05	0.00132895	No
PrM_RLs	cell junction assembly	GO:0034329	Process	5	189	1.69786e-06	0.000191805	No
PM_USLs	cell junction organization	GO:0034330	Process	6	243	0.00391817	0.0271037	No
PrM_RLs	cell junction organization	GO:0034330	Process	5	243	5.62872e-06	0.000356144	No
PM_USLs	cell leading edge	GO:0031252	Component	8	350	0.0014586	0.0133285	No
PM_USLs	cell migration	GO:0016477	Process	19	1177	0.000111783	0.0016943	No
PrM_RLs	cell migration	GO:0016477	Process	5	1177	0.00707516	0.0365278	No
PM_USLs	cell morphogenesis	GO:0000902	Process	20	1170	3.39895e-05	0.000634232	No
PrM_RLs	cell morphogenesis	GO:0000902	Process	5	1170	0.00690399	0.0365278	No
PM_USLs	cell motility	GO:0048870	Process	19	1288	0.000341196	0.00424128	No
PrM_RLs	cell motility	GO:0048870	Process	5	1288	0.0102035	0.0402481	No
PM_RLs	cell part	GO:0044464	Component	115	15776	7.50184e-22	7.81942e-19	No
PM_USLs	cell part	GO:0044464	Component	195	15776	1.70652e-40	2.48938e-37	No
PrM_RLs	cell part	GO:0044464	Component	29	15776	5.65239e-05	0.00177015	No
PrM_USLs	cell part	GO:0044464	Component	21	15776	7.07592e-06	0.00339681	No
PM_USLs	cell part morphogenesis	GO:0032990	Process	16	798	3.44897e-05	0.000640873	No
PM_RLs	cell periphery	GO:0071944	Component	50	4962	1.07088e-11	2.488e-09	No
PM_USLs	cell periphery	GO:0071944	Component	72	4962	4.85628e-13	4.79261e-11	No
PrM_RLs	cell periphery	GO:0071944	Component	14	4962	0.000288212	0.00523293	No
PrM_USLs	cell periphery	GO:0071944	Component	11	4962	9.48832e-05	0.00969998	No
PM_USLs	cell projection	GO:0042995	Component	31	1772	1.26559e-07	4.60696e-06	No
PrM_RLs	cell projection	GO:0042995	Component	7	1772	0.00208307	0.0181227	No
PM_USLs	cell projection assembly	GO:0030031	Process	9	368	0.000467596	0.00548212	No
PM_USLs	cell projection membrane	GO:0031253	Component	8	294	0.000488743	0.00568283	No
PM_USLs	cell projection morphogenesis	GO:0048858	Process	16	778	2.56273e-05	0.000496991	No
PM_USLs	cell projection organization	GO:0030030	Process	23	1217	1.71433e-06	4.97605e-05	No
PM_USLs	cell projection part	GO:0044463	Component	18	918	1.4872e-05	0.000313017	No
PM_RLs	cell proliferation	GO:0008283	Process	16	1921	0.0020109	0.0219097	No
PM_USLs	cell proliferation	GO:0008283	Process	30	1921	2.06275e-06	5.76143e-05	No
PrM_RLs	cell proliferation	GO:0008283	Process	7	1921	0.00326953	0.0236221	No
PM_RLs	cell surface receptor signaling pathway	GO:0007166	Process	21	2583	0.000537078	0.00827311	No
PM_USLs	cell surface receptor signaling pathway	GO:0007166	Process	38	2583	3.30066e-07	1.1363e-05	No
PrM_RLs	cell surface receptor signaling pathway	GO:0007166	Process	12	2583	7.65924e-06	0.000456928	No
PM_RLs	cell-cell adhesion	GO:0098609	Process	11	872	0.000427778	0.00715328	No
PM_USLs	cell-cell junction	GO:0005911	Component	10	382	0.000134128	0.00192149	No
PM_USLs	cell-cell junction organization	GO:0045216	Process	6	214	0.00212977	0.0176132	No
PM_RLs	cell-cell signaling	GO:0007267	Process	13	1485	0.00350967	0.0314462	No
PM_USLs	cell-cell signaling	GO:0007267	Process	29	1485	3.48815e-08	1.31279e-06	No
PrM_RLs	cell-cell signaling	GO:0007267	Process	12	1485	2.20147e-08	1.14917e-05	No
PM_USLs	cell-matrix adhesion	GO:0007160	Process	5	192	0.00667612	0.0392697	No
PM_USLs	cell-substrate adhesion	GO:0031589	Process	7	302	0.00264856	0.0203852	No
PM_USLs	cellular aromatic compound metabolic process	GO:0006725	Process	68	5765	1.92426e-08	7.84002e-07	No
PM_USLs	cellular biosynthetic process	GO:0044249	Process	79	5886	1.23833e-12	1.09988e-10	No
PM_RLs	cellular chemical homeostasis	GO:0055082	Process	11	674	4.75099e-05	0.00131472	No
PM_USLs	cellular component assembly	GO:0022607	Process	37	2458	2.78873e-07	9.67557e-06	No
PrM_RLs	cellular component assembly	GO:0022607	Process	11	2458	2.84974e-05	0.00126601	No
PM_USLs	cellular component assembly involved in morphogenesis	GO:0010927	Process	6	280	0.00757631	0.0422163	No
PM_USLs	cellular component biogenesis	GO:0044085	Process	38	2724	1.18527e-06	3.58597e-05	No
PrM_RLs	cellular component biogenesis	GO:0044085	Process	11	2724	7.25967e-05	0.00209221	No
PM_USLs	cellular component morphogenesis	GO:0032989	Process	20	1250	8.28726e-05	0.00132865	No
PrM_RLs	cellular component morphogenesis	GO:0032989	Process	6	1250	0.00170513	0.0163722	No
PM_USLs	cellular component organization	GO:0016043	Process	83	5863	1.26473e-14	1.70202e-12	No
PrM_RLs	cellular component organization	GO:0016043	Process	16	5863	0.000128193	0.00307663	No
PM_USLs	cellular component organization or biogenesis	GO:0071840	Process	83	6012	5.13335e-14	5.99927e-12	No
PrM_RLs	cellular component organization or biogenesis	GO:0071840	Process	16	6012	0.000173108	0.00369263	No
PM_RLs	cellular developmental process	GO:0048869	Process	35	3837	3.76303e-07	2.22019e-05	No
PM_USLs	cellular developmental process	GO:0048869	Process	55	3837	9.97091e-10	5.4001e-08	No
PrM_RLs	cellular developmental process	GO:0048869	Process	13	3837	8.28443e-05	0.00221768	No
PM_RLs	cellular homeostasis	GO:0019725	Process	11	780	0.000168327	0.00363006	No
PM_RLs	cellular ion homeostasis	GO:0006873	Process	7	542	0.00422236	0.0349294	No
PM_RLs	cellular lipid metabolic process	GO:0044255	Process	10	995	0.00401249	0.0341832	No
PM_USLs	cellular lipid metabolic process	GO:0044255	Process	15	995	0.00115856	0.0112833	No
PM_USLs	cellular localization	GO:0051641	Process	34	2394	3.18852e-06	8.4287e-05	No
PM_USLs	cellular macromolecule biosynthetic process	GO:0034645	Process	62	4820	4.24936e-09	2.0434e-07	No
PM_USLs	cellular macromolecule localization	GO:0070727	Process	23	1550	7.41379e-05	0.00122564	No
PM_RLs	cellular macromolecule metabolic process	GO:0044260	Process	52	8101	1.48345e-05	0.00052713	No
PM_USLs	cellular macromolecule metabolic process	GO:0044260	Process	92	8101	9.14323e-11	6.06046e-09	No
PM_RLs	cellular metabolic process	GO:0044237	Process	68	9846	9.80303e-09	1.0218e-06	No
PM_USLs	cellular metabolic process	GO:0044237	Process	119	9846	6.22549e-17	9.87407e-15	No
PrM_RLs	cellular metabolic process	GO:0044237	Process	17	9846	0.0139152	0.046701	No
PM_USLs	cellular modified amino acid metabolic process	GO:0006575	Process	5	150	0.0024241	0.0193623	No
PM_USLs	cellular nitrogen compound biosynthetic process	GO:0044271	Process	64	4795	4.96554e-10	2.82718e-08	No
PM_RLs	cellular nitrogen compound metabolic process	GO:0034641	Process	36	6259	0.0035552	0.031706	No
PM_USLs	cellular nitrogen compound metabolic process	GO:0034641	Process	73	6259	7.26345e-09	3.29153e-07	No
PM_RLs	cellular process	GO:0009987	Process	107	14647	4.49512e-19	2.81125e-16	No
PM_USLs	cellular process	GO:0009987	Process	189	14647	8.40405e-41	1.86612e-37	No
PrM_RLs	cellular process	GO:0009987	Process	31	14647	5.01905e-07	7.50759e-05	No
PM_USLs	cellular protein localization	GO:0034613	Process	23	1542	6.87071e-05	0.00116824	No
PM_RLs	cellular protein metabolic process	GO:0044267	Process	34	4725	8.95787e-05	0.0022409	No
PM_USLs	cellular protein metabolic process	GO:0044267	Process	52	4725	1.09572e-05	0.000238706	No
PM_USLs	cellular protein modification process	GO:0006464	Process	45	3707	4.36125e-06	0.000109426	No
PM_RLs	cellular response to chemical stimulus	GO:0070887	Process	25	2587	9.09458e-06	0.000338581	No
PM_USLs	cellular response to chemical stimulus	GO:0070887	Process	31	2587	0.000205062	0.00280209	No
PrM_RLs	cellular response to chemical stimulus	GO:0070887	Process	10	2587	0.000237203	0.00458592	No
PM_RLs	cellular response to cytokine stimulus	GO:0071345	Process	8	689	0.00427003	0.0351379	No
PrM_RLs	cellular response to endogenous stimulus	GO:0071495	Process	5	1170	0.00690399	0.0365278	No
PrM_RLs	cellular response to growth factor stimulus	GO:0071363	Process	5	599	0.000377751	0.00582345	No
PM_RLs	cellular response to organic substance	GO:0071310	Process	19	2149	0.000369953	0.00649911	No
PM_USLs	cellular response to organic substance	GO:0071310	Process	23	2149	0.00556116	0.0345898	No
PrM_RLs	cellular response to organic substance	GO:0071310	Process	7	2149	0.00601898	0.0350764	No
PM_RLs	cellular response to oxygen-containing compound	GO:1901701	Process	13	909	3.70201e-05	0.00106204	No
PM_RLs	cellular response to stimulus	GO:0051716	Process	50	6741	3.47547e-07	2.08996e-05	No
PM_USLs	cellular response to stimulus	GO:0051716	Process	88	6741	1.48126e-13	1.56626e-11	No
PrM_RLs	cellular response to stimulus	GO:0051716	Process	22	6741	9.7219e-08	2.8999e-05	No
PrM_RLs	cellular response to stress	GO:0033554	Process	8	1824	0.000486752	0.00643251	No
PM_USLs	cellular response to xenobiotic stimulus	GO:0071466	Process	5	98	0.000389719	0.00467768	No
PM_USLs	central nervous system development	GO:0007417	Process	19	897	2.92927e-06	7.83667e-05	No
PrM_RLs	central nervous system development	GO:0007417	Process	6	897	0.00030625	0.00541908	No
PM_RLs	channel activity	GO:0015267	Function	10	459	9.74555e-06	0.000356788	No
PM_USLs	channel activity	GO:0015267	Function	8	459	0.00721547	0.0411382	No
PM_RLs	chemical homeostasis	GO:0048878	Process	14	1000	2.31489e-05	0.000723873	No
PM_USLs	chemical homeostasis	GO:0048878	Process	15	1000	0.00121617	0.0116401	No
PM_USLs	chemical synaptic transmission	GO:0007268	Process	16	583	7.45917e-07	2.31652e-05	No
PrM_RLs	chemical synaptic transmission	GO:0007268	Process	7	583	2.20466e-06	0.000191805	No
PM_USLs	chordate embryonic development	GO:0043009	Process	14	554	9.23381e-06	0.000208066	No
PM_USLs	chromatin	GO:0000785	Component	12	439	1.92182e-05	0.000387945	No
PM_USLs	chromatin binding	GO:0003682	Function	10	444	0.000430402	0.00511073	No
PM_USLs	chromosomal part	GO:0044427	Component	14	779	0.000319355	0.00406376	No
PM_USLs	chromosome	GO:0005694	Component	16	881	0.000107048	0.00163931	No
PM_USLs	chromosome organization	GO:0051276	Process	20	1130	2.10455e-05	0.000415392	No
PM_USLs	cilium	GO:0005929	Component	9	467	0.00235294	0.0190327	No
PM_USLs	cilium assembly	GO:0042384	Process	6	194	0.00131653	0.0123348	No
PM_USLs	cilium morphogenesis	GO:0060271	Process	7	228	0.000551004	0.00625536	No
PM_USLs	cilium organization	GO:0044782	Process	6	213	0.00208183	0.0173459	No
PM_USLs	circulatory system development	GO:0072359	Process	14	919	0.00152736	0.0136012	No
PrM_RLs	circulatory system development	GO:0072359	Process	6	919	0.000348126	0.0056788	No
PM_USLs	circulatory system process	GO:0003013	Process	12	497	6.1757e-05	0.00106717	No
PM_RLs	coagulation	GO:0050817	Process	7	358	0.000413411	0.00696861	No
PM_USLs	coated vesicle	GO:0030135	Component	6	232	0.00314334	0.0231502	No
PM_USLs	cognition	GO:0050890	Process	6	252	0.00465065	0.0303728	No
PM_USLs	connective tissue development	GO:0061448	Process	6	232	0.00314334	0.0231502	No
PM_USLs	cullin-RING ubiquitin ligase complex	GO:0031461	Component	5	149	0.00235713	0.0190327	No
PM_USLs	cyclic nucleotide metabolic process	GO:0009187	Process	6	190	0.00118745	0.0114144	No
PM_RLs	cytokine receptor binding	GO:0005126	Function	5	275	0.00379079	0.0329807	No
PM_RLs	cytoplasm	GO:0005737	Component	59	10469	0.000152506	0.00340634	No
PM_USLs	cytoplasm	GO:0005737	Component	125	10469	1.16226e-17	2.06465e-15	No
PrM_RLs	cytoplasm	GO:0005737	Component	23	10469	5.27889e-05	0.00174958	No
PrM_USLs	cytoplasm	GO:0005737	Component	14	10469	0.00159411	0.0460561	No
PM_USLs	cytoplasmic part	GO:0044444	Component	94	7901	3.37297e-12	2.67489e-10	No
PrM_RLs	cytoplasmic part	GO:0044444	Component	18	7901	0.000410481	0.00591092	No
PM_USLs	cytoplasmic vesicle membrane	GO:0030659	Component	9	478	0.00273822	0.0209663	No
PM_USLs	cytoplasmic, membrane-bounded vesicle	GO:0016023	Component	15	1159	0.00478452	0.0310451	No
PM_USLs	cytoskeletal part	GO:0044430	Component	18	1468	0.00363239	0.025687	No
PM_USLs	cytoskeletal protein binding	GO:0008092	Function	16	817	4.53178e-05	0.000814539	No
PM_USLs	cytoskeleton	GO:0005856	Component	27	1983	7.25264e-05	0.00121543	No
PM_USLs	cytoskeleton organization	GO:0007010	Process	15	1036	0.00170664	0.0147169	No
PrM_RLs	cytoskeleton organization	GO:0007010	Process	5	1036	0.00416326	0.0272505	No
PM_USLs	cytosol	GO:0005829	Component	43	3407	2.82247e-06	7.59672e-05	No
PrM_RLs	cytosol	GO:0005829	Component	9	3407	0.00700364	0.0365278	No
PM_RLs	defense response	GO:0006952	Process	19	1535	4.31445e-06	0.000182315	No
PM_USLs	defense response	GO:0006952	Process	19	1535	0.00255793	0.019968	No
PM_RLs	dendrite	GO:0030425	Component	6	452	0.00697477	0.0481459	No
PM_RLs	detection of chemical stimulus	GO:0009593	Process	8	457	0.000332265	0.00606211	No
PM_RLs	detection of chemical stimulus involved in sensory perception	GO:0050907	Process	7	417	0.000995798	0.0128672	No
PM_RLs	detection of stimulus	GO:0051606	Process	9	632	0.000619821	0.00914236	No
PM_RLs	detection of stimulus involved in sensory perception	GO:0050906	Process	8	468	0.00038794	0.00666533	No
PM_USLs	developmental growth	GO:0048589	Process	11	565	0.000736743	0.00788404	No
PM_USLs	developmental growth involved in morphogenesis	GO:0060560	Process	5	209	0.00935559	0.0494033	No
PM_RLs	developmental process	GO:0032502	Process	54	5693	1.11391e-11	2.488e-09	No
PM_USLs	developmental process	GO:0032502	Process	88	5693	5.63964e-18	1.13844e-15	No
PrM_RLs	developmental process	GO:0032502	Process	20	5693	1.68246e-07	3.51298e-05	No
PrM_USLs	developmental process	GO:0032502	Process	10	5693	0.00150085	0.0443252	No
PM_USLs	digestion	GO:0007586	Process	6	159	0.000484885	0.00566678	No
PM_RLs	divalent inorganic cation homeostasis	GO:0072507	Process	6	403	0.00407069	0.0342847	No
PM_RLs	divalent inorganic cation transport	GO:0072511	Process	10	422	4.76468e-06	0.000196042	No
PM_USLs	divalent inorganic cation transport	GO:0072511	Process	8	422	0.00446175	0.0299203	No
PM_RLs	divalent metal ion transport	GO:0070838	Process	10	419	4.4821e-06	0.000186874	No
PM_USLs	divalent metal ion transport	GO:0070838	Process	8	419	0.00428055	0.0289786	No
PM_USLs	DNA binding	GO:0003677	Function	41	2429	2.41758e-09	1.23408e-07	No
PM_USLs	ear development	GO:0043583	Process	5	198	0.00755062	0.042126	No
PM_USLs	embryo development	GO:0009790	Process	21	937	3.5657e-07	1.19964e-05	No
PrM_RLs	embryo development	GO:0009790	Process	5	937	0.00271855	0.0210234	No
PM_USLs	embryo development ending in birth or egg hatching	GO:0009792	Process	15	561	2.27118e-06	6.22613e-05	No
PM_USLs	embryonic appendage morphogenesis	GO:0035113	Process	7	125	1.51578e-05	0.000313098	No
PM_USLs	embryonic epithelial tube formation	GO:0001838	Process	7	115	9.05969e-06	0.000206329	No
PM_USLs	embryonic limb morphogenesis	GO:0030326	Process	7	125	1.51578e-05	0.000313098	No
PM_RLs	embryonic morphogenesis	GO:0048598	Process	7	561	0.00506817	0.0380966	No
PM_USLs	embryonic morphogenesis	GO:0048598	Process	14	561	1.05882e-05	0.000233942	No
PM_RLs	embryonic organ development	GO:0048568	Process	6	409	0.00436677	0.0351902	No
PM_USLs	embryonic organ morphogenesis	GO:0048562	Process	6	281	0.00770067	0.0428018	No
PM_USLs	embryonic skeletal system development	GO:0048706	Process	5	121	0.000973605	0.00984915	No
PM_USLs	endomembrane system	GO:0012505	Component	54	3788	1.79118e-09	9.24959e-08	No
PrM_USLs	endomembrane system	GO:0012505	Component	8	3788	0.00166599	0.0471085	No
PM_RLs	endopeptidase activity	GO:0004175	Function	8	402	0.000142383	0.00324988	No
PM_USLs	endoplasmic reticulum	GO:0005783	Component	26	1623	6.72963e-06	0.000160679	No
PM_USLs	endoplasmic reticulum membrane	GO:0005789	Component	15	981	0.00100935	0.0101604	No
PM_USLs	endoplasmic reticulum part	GO:0044432	Component	18	1158	0.000265756	0.00350215	No
PM_USLs	enzyme binding	GO:0019899	Function	19	1743	0.00949221	0.0498791	No
PM_RLs	enzyme inhibitor activity	GO:0004857	Function	7	368	0.000485424	0.00782434	No
PrM_RLs	enzyme linked receptor protein signaling pathway	GO:0007167	Process	6	942	0.00039659	0.00583507	No
PM_USLs	epithelial tube formation	GO:0072175	Process	7	116	9.5582e-06	0.000213306	No
PM_USLs	epithelial tube morphogenesis	GO:0060562	Process	10	302	2.00469e-05	0.00039923	No
PM_USLs	epithelium development	GO:0060429	Process	17	1042	0.000227866	0.00307584	No
PrM_RLs	epithelium development	GO:0060429	Process	5	1042	0.00426558	0.0278329	No
PM_RLs	establishment of localization	GO:0051234	Process	41	4583	4.54694e-08	3.94952e-06	No
PM_USLs	establishment of localization	GO:0051234	Process	63	4583	2.19081e-10	1.38991e-08	No
PM_USLs	establishment of localization in cell	GO:0051649	Process	26	1935	0.000122371	0.00178766	No
PM_USLs	establishment of protein localization	GO:0045184	Process	27	1977	6.90055e-05	0.00116824	No
PM_USLs	establishment of protein localization to organelle	GO:0072594	Process	12	649	0.000666006	0.00731417	No
PM_USLs	establishment of RNA localization	GO:0051236	Process	5	170	0.00407336	0.0278734	No
PM_USLs	excitatory synapse	GO:0060076	Component	6	155	0.000425817	0.00506985	No
PM_USLs	exocytosis	GO:0006887	Process	8	386	0.00263906	0.0203473	No
PM_RLs	extracellular exosome	GO:0070062	Component	20	2738	0.00260968	0.0260718	No
PM_USLs	extracellular exosome	GO:0070062	Component	28	2738	0.00423955	0.0288771	No
PrM_RLs	extracellular exosome	GO:0070062	Component	10	2738	0.000373667	0.00582345	No
PM_RLs	extracellular matrix	GO:0031012	Component	7	423	0.00107981	0.0136186	No
PM_RLs	extracellular organelle	GO:0043230	Component	20	2752	0.00276533	0.0268546	No
PM_USLs	extracellular organelle	GO:0043230	Component	28	2752	0.00453948	0.0299998	No
PrM_RLs	extracellular organelle	GO:0043230	Component	10	2752	0.000389124	0.00582345	No
PM_RLs	extracellular region	GO:0005576	Component	43	4424	1.58496e-09	1.98246e-07	No
PM_USLs	extracellular region	GO:0005576	Component	56	4424	5.23595e-08	1.93774e-06	No
PrM_RLs	extracellular region	GO:0005576	Component	16	4424	3.70427e-06	0.00026637	No
PrM_USLs	extracellular region	GO:0005576	Component	9	4424	0.00100912	0.0360723	No
PM_RLs	extracellular region part	GO:0044421	Component	36	3743	6.64141e-08	5.19192e-06	No
PM_USLs	extracellular region part	GO:0044421	Component	48	3743	4.14276e-07	1.37298e-05	No
PrM_RLs	extracellular region part	GO:0044421	Component	15	3743	2.39864e-06	0.000200334	No
PM_RLs	extracellular space	GO:0005615	Component	21	1330	2.47221e-08	2.34261e-06	No
PM_USLs	extracellular space	GO:0005615	Component	24	1330	2.20806e-06	6.09067e-05	No
PrM_RLs	extracellular space	GO:0005615	Component	8	1330	5.68008e-05	0.00177015	No
PM_RLs	extracellular vesicle	GO:1903561	Component	20	2751	0.00275395	0.0268275	No
PM_USLs	extracellular vesicle	GO:1903561	Component	28	2751	0.00451748	0.0299203	No
PrM_RLs	extracellular vesicle	GO:1903561	Component	10	2751	0.000388003	0.00582345	No
PM_USLs	extrinsic component of membrane	GO:0019898	Component	7	259	0.001136	0.0111615	No
PM_RLs	fertilization	GO:0009566	Process	5	163	0.000398343	0.00680665	No
PM_USLs	fertilization	GO:0009566	Process	5	163	0.00342555	0.0248983	No
PM_RLs	gated channel activity	GO:0022836	Function	7	324	0.000229679	0.00457455	No
PM_USLs	gene expression	GO:0010467	Process	61	5182	1.47046e-07	5.3092e-06	No
PM_USLs	generation of neurons	GO:0048699	Process	22	1311	1.79611e-05	0.000367582	No
PrM_RLs	generation of neurons	GO:0048699	Process	6	1311	0.00216518	0.0182485	No
PM_RLs	gland development	GO:0048732	Process	8	426	0.000209388	0.00426133	No
PM_USLs	gland development	GO:0048732	Process	11	426	7.01656e-05	0.00118032	No
PM_USLs	glycerolipid biosynthetic process	GO:0045017	Process	5	205	0.00866815	0.0470027	No
PM_RLs	glycerolipid metabolic process	GO:0046486	Process	7	361	0.000434052	0.00721957	No
PM_USLs	glycerophospholipid biosynthetic process	GO:0046474	Process	5	172	0.00427349	0.0289786	No
PM_USLs	glycerophospholipid metabolic process	GO:0006650	Process	6	271	0.00652148	0.0385644	No
PM_USLs	Golgi apparatus	GO:0005794	Component	18	1431	0.00279246	0.0212351	No
PM_USLs	Golgi apparatus part	GO:0044431	Component	12	886	0.00797258	0.0441474	No
PM_USLs	G-protein coupled peptide receptor activity	GO:0008528	Function	5	132	0.00141283	0.0129904	No
PM_RLs	G-protein coupled receptor activity	GO:0004930	Function	10	785	0.000725665	0.0100851	No
PM_USLs	G-protein coupled receptor activity	GO:0004930	Function	18	785	1.84313e-06	5.247e-05	No
PrM_RLs	G-protein coupled receptor binding	GO:0001664	Function	5	258	7.48219e-06	0.000456928	No
PM_RLs	G-protein coupled receptor signaling pathway	GO:0007186	Process	15	1204	4.38795e-05	0.0012251	No
PM_USLs	G-protein coupled receptor signaling pathway	GO:0007186	Process	23	1204	1.43705e-06	4.25461e-05	No
PrM_RLs	G-protein coupled receptor signaling pathway	GO:0007186	Process	6	1204	0.00141084	0.0142311	No
PM_USLs	growth	GO:0040007	Process	17	951	7.87343e-05	0.00128551	No
PM_USLs	GTPase binding	GO:0051020	Function	6	292	0.00916739	0.0487678	No
PM_USLs	head development	GO:0060322	Process	12	716	0.00151467	0.0135892	No
PM_RLs	hematopoietic or lymphoid organ development	GO:0048534	Process	13	753	5.31051e-06	0.000212897	No
PM_USLs	hematopoietic or lymphoid organ development	GO:0048534	Process	12	753	0.00227881	0.0185691	No
PM_RLs	hemopoiesis	GO:0030097	Process	12	709	1.50202e-05	0.000527734	No
PM_RLs	hemostasis	GO:0007599	Process	6	358	0.00229988	0.0238928	No
PM_USLs	heterocycle biosynthetic process	GO:0018130	Process	60	4274	3.0396e-10	1.79985e-08	No
PM_USLs	heterocycle metabolic process	GO:0046483	Process	69	5717	5.67295e-09	2.65195e-07	No
PM_RLs	heterocyclic compound binding	GO:1901363	Function	36	5701	0.000686583	0.00975884	No
PM_USLs	heterocyclic compound binding	GO:1901363	Function	75	5701	1.59576e-11	1.14302e-09	No
PM_USLs	hexose metabolic process	GO:0019318	Process	6	239	0.00362167	0.025652	No
PM_RLs	homeostatic process	GO:0042592	Process	19	1549	4.90387e-06	0.000199148	No
PM_USLs	homeostatic process	GO:0042592	Process	24	1549	2.63171e-05	0.000503769	No
PM_USLs	hormone metabolic process	GO:0042445	Process	5	184	0.00562394	0.0347832	No
PM_USLs	hormone secretion	GO:0046879	Process	7	300	0.00255494	0.019968	No
PM_USLs	hormone transport	GO:0009914	Process	7	310	0.00304966	0.022806	No
PM_RLs	humoral immune response	GO:0006959	Process	5	178	0.000587668	0.0088348	No
PM_RLs	hydrolase activity	GO:0016787	Function	20	2382	0.000493806	0.00791862	No
PrM_RLs	hydrolase activity	GO:0016787	Function	7	2382	0.0103496	0.0404824	No
PM_USLs	identical protein binding	GO:0042802	Function	15	1210	0.00697424	0.0400792	No
PrM_RLs	identical protein binding	GO:0042802	Function	6	1210	0.00144683	0.0143857	No
PM_USLs	immune effector process	GO:0002252	Process	12	763	0.00253216	0.0199033	No
PM_RLs	immune response	GO:0006955	Process	14	1474	0.00116983	0.0143453	No
PM_USLs	immune response	GO:0006955	Process	18	1474	0.00378658	0.0263991	No
PM_RLs	immune system development	GO:0002520	Process	14	795	1.81277e-06	8.85708e-05	No
PM_USLs	immune system development	GO:0002520	Process	12	795	0.00350146	0.0250512	No
PM_RLs	immune system process	GO:0002376	Process	24	2414	8.86363e-06	0.000338007	No
PM_USLs	immune system process	GO:0002376	Process	32	2414	2.479e-05	0.000482861	No
PrM_RLs	immune system process	GO:0002376	Process	8	2414	0.00291923	0.0217162	No
PM_RLs	inflammatory response	GO:0006954	Process	10	644	0.000157178	0.00348579	No
PM_USLs	innate immune response	GO:0045087	Process	12	798	0.00360589	0.0255811	No
PM_RLs	inorganic cation transmembrane transport	GO:0098662	Process	10	617	0.00011174	0.00268777	No
PM_USLs	inorganic cation transmembrane transport	GO:0098662	Process	10	617	0.0046152	0.0302302	No
PrM_RLs	inorganic cation transmembrane transport	GO:0098662	Process	5	617	0.00043181	0.00605114	No
PM_RLs	inorganic cation transmembrane transporter activity	GO:0022890	Function	8	502	0.000609833	0.00903767	No
PM_USLs	inorganic cation transmembrane transporter activity	GO:0022890	Function	9	502	0.00375226	0.0262836	No
PM_RLs	inorganic ion homeostasis	GO:0098771	Process	8	619	0.00225347	0.0236463	No
PM_USLs	inorganic ion homeostasis	GO:0098771	Process	10	619	0.0047174	0.0307635	No
PM_RLs	inorganic ion transmembrane transport	GO:0098660	Process	10	703	0.000312547	0.00578304	No
PM_USLs	inorganic ion transmembrane transport	GO:0098660	Process	12	703	0.00130269	0.0122309	No
PrM_RLs	inorganic ion transmembrane transport	GO:0098660	Process	5	703	0.000774861	0.00914074	No
PM_RLs	integral component of membrane	GO:0016021	Component	46	5233	8.33225e-09	8.98447e-07	No
PM_USLs	integral component of membrane	GO:0016021	Component	74	5233	7.13994e-13	6.89315e-11	No
PrM_RLs	integral component of membrane	GO:0016021	Component	13	5233	0.0017137	0.0163722	No
PrM_USLs	integral component of membrane	GO:0016021	Component	10	5233	0.000771592	0.0330973	No
PM_RLs	integral component of plasma membrane	GO:0005887	Component	18	1562	2.02528e-05	0.000659694	No
PM_USLs	integral component of plasma membrane	GO:0005887	Component	24	1562	2.99929e-05	0.000564401	No
PM_USLs	interleukin-6 production	GO:0032635	Process	5	110	0.000644982	0.00712529	No
PM_RLs	intracellular	GO:0005622	Component	86	13775	2.07329e-09	2.40118e-07	No
PM_USLs	intracellular	GO:0005622	Component	163	13775	3.46001e-26	1.28049e-23	No
PrM_RLs	intracellular	GO:0005622	Component	25	13775	0.000518551	0.00676709	No
PrM_USLs	intracellular	GO:0005622	Component	17	13775	0.000696111	0.0330973	No
PM_RLs	intracellular membrane-bounded organelle	GO:0043231	Component	65	10674	3.49392e-06	0.000151743	No
PM_USLs	intracellular membrane-bounded organelle	GO:0043231	Component	134	10674	1.47999e-21	4.10791e-19	No
PrM_USLs	intracellular membrane-bounded organelle	GO:0043231	Component	15	10674	0.000501307	0.0270072	No
PM_USLs	intracellular non-membrane-bounded organelle	GO:0043232	Component	61	3816	1.01328e-12	9.18358e-11	No
PM_RLs	intracellular organelle	GO:0043229	Component	74	11680	5.79063e-08	4.89386e-06	No
PM_USLs	intracellular organelle	GO:0043229	Component	145	11680	9.45994e-24	3.00083e-21	No
PrM_RLs	intracellular organelle	GO:0043229	Component	21	11680	0.00271336	0.0210234	No
PrM_USLs	intracellular organelle	GO:0043229	Component	17	11680	7.40665e-05	0.00944665	No
PM_RLs	intracellular organelle lumen	GO:0070013	Component	27	4356	0.00469659	0.036362	No
PM_USLs	intracellular organelle lumen	GO:0070013	Component	57	4356	1.21105e-08	5.06706e-07	No
PM_RLs	intracellular organelle part	GO:0044446	Component	45	7986	0.00142527	0.016755	No
PM_USLs	intracellular organelle part	GO:0044446	Component	99	7986	4.20293e-14	5.18479e-12	No
PM_RLs	intracellular part	GO:0044424	Component	83	13428	1.01544e-08	1.02428e-06	No
PM_USLs	intracellular part	GO:0044424	Component	163	13428	1.47938e-27	6.56994e-25	No
PrM_RLs	intracellular part	GO:0044424	Component	25	13428	0.000333517	0.00557107	No
PrM_USLs	intracellular part	GO:0044424	Component	17	13428	0.000496595	0.0270072	No
PM_RLs	intracellular signal transduction	GO:0035556	Process	18	2598	0.00729466	0.0496797	No
PM_USLs	intracellular signal transduction	GO:0035556	Process	29	2598	0.00101124	0.0101604	No
PM_USLs	intracellular transport	GO:0046907	Process	18	1549	0.00621673	0.0374101	No
PM_RLs	intrinsic component of membrane	GO:0031224	Component	48	5355	1.78063e-09	2.14156e-07	No
PM_USLs	intrinsic component of membrane	GO:0031224	Component	75	5355	7.5e-13	7.0867e-11	No
PrM_RLs	intrinsic component of membrane	GO:0031224	Component	13	5355	0.0021157	0.0181793	No
PrM_USLs	intrinsic component of membrane	GO:0031224	Component	11	5355	0.000190261	0.0168572	No
PM_RLs	intrinsic component of plasma membrane	GO:0031226	Component	19	1619	9.09522e-06	0.000338581	No
PM_USLs	intrinsic component of plasma membrane	GO:0031226	Component	25	1619	1.87307e-05	0.000381573	No
PM_RLs	ion binding	GO:0043167	Function	37	4228	4.39363e-07	2.54424e-05	No
PM_USLs	ion binding	GO:0043167	Function	50	4228	2.36575e-06	6.44557e-05	No
PM_RLs	ion channel activity	GO:0005216	Function	9	417	2.94929e-05	0.000886772	No
PM_USLs	ion channel activity	GO:0005216	Function	8	417	0.00416294	0.0283988	No
PM_RLs	ion channel complex	GO:0034702	Component	7	273	8.2098e-05	0.00210426	No
PM_RLs	ion homeostasis	GO:0050801	Process	9	657	0.000811808	0.0110059	No
PM_USLs	ion homeostasis	GO:0050801	Process	10	657	0.00702064	0.0402305	No
PM_RLs	ion transmembrane transport	GO:0034220	Process	15	938	2.4407e-06	0.000115637	No
PM_USLs	ion transmembrane transport	GO:0034220	Process	13	938	0.00487615	0.0313386	No
PrM_RLs	ion transmembrane transport	GO:0034220	Process	6	938	0.000387802	0.00582345	No
PM_RLs	ion transmembrane transporter activity	GO:0015075	Function	11	793	0.000193656	0.00409163	No
PM_USLs	ion transmembrane transporter activity	GO:0015075	Function	13	793	0.00118416	0.0114075	No
PM_RLs	ion transport	GO:0006811	Process	20	1415	3.13712e-07	1.96196e-05	No
PM_USLs	ion transport	GO:0006811	Process	23	1415	1.88377e-05	0.000382	No
PrM_RLs	ion transport	GO:0006811	Process	6	1415	0.00315983	0.023069	No
PM_USLs	kidney development	GO:0001822	Process	9	262	3.96327e-05	0.00072731	No
PM_USLs	kidney epithelium development	GO:0072073	Process	5	137	0.00165457	0.0143795	No
PM_USLs	kidney morphogenesis	GO:0060993	Process	5	92	0.000295302	0.00382343	No
PM_USLs	learning or memory	GO:0007611	Process	6	219	0.00238209	0.0191646	No
PM_RLs	leukocyte differentiation	GO:0002521	Process	9	454	5.60748e-05	0.0015116	No
PM_USLs	leukocyte mediated immunity	GO:0002443	Process	7	282	0.00182226	0.0155628	No
PM_USLs	limb development	GO:0060173	Process	7	168	9.15452e-05	0.00143658	No
PM_USLs	limb morphogenesis	GO:0035108	Process	7	146	3.92131e-05	0.000722594	No
PM_USLs	lipid binding	GO:0008289	Function	12	616	0.000425044	0.00506985	No
PM_USLs	lipid biosynthetic process	GO:0008610	Process	10	593	0.0035196	0.0250512	No
PM_RLs	lipid catabolic process	GO:0016042	Process	5	278	0.00396526	0.0338781	No
PM_RLs	lipid metabolic process	GO:0006629	Process	13	1275	0.000937648	0.0123194	No
PM_USLs	lipid metabolic process	GO:0006629	Process	19	1275	0.000301698	0.00388783	No
PM_RLs	localization	GO:0051179	Process	46	5581	5.99408e-08	4.93249e-06	No
PM_USLs	localization	GO:0051179	Process	75	5581	5.71888e-12	4.37889e-10	No
PrM_RLs	localization	GO:0051179	Process	12	5581	0.00884614	0.0393856	No
PrM_USLs	localization	GO:0051179	Process	10	5581	0.00128482	0.0415916	No
PM_USLs	localization of cell	GO:0051674	Process	19	1288	0.000341196	0.00424128	No
PrM_RLs	localization of cell	GO:0051674	Process	5	1288	0.0102035	0.0402481	No
PM_USLs	locomotion	GO:0040011	Process	20	1480	0.000707376	0.00764345	No
PrM_RLs	locomotion	GO:0040011	Process	6	1480	0.00393559	0.0264229	No
PM_USLs	lung development	GO:0030324	Process	5	175	0.00458668	0.0300878	No
PM_RLs	macromolecular complex	GO:0032991	Component	31	4606	0.000626265	0.00919404	No
PM_USLs	macromolecular complex	GO:0032991	Component	65	4606	3.35566e-11	2.29269e-09	No
PM_USLs	macromolecular complex assembly	GO:0065003	Process	23	1619	0.000139436	0.0019911	No
PM_USLs	macromolecular complex binding	GO:0044877	Function	19	1232	0.000198033	0.0027228	No
PrM_RLs	macromolecular complex binding	GO:0044877	Function	6	1232	0.00158487	0.0154636	No
PM_USLs	macromolecular complex subunit organization	GO:0043933	Process	34	2348	2.10342e-06	5.83831e-05	No
PM_USLs	macromolecule biosynthetic process	GO:0009059	Process	63	4981	5.82075e-09	2.6927e-07	No
PM_USLs	macromolecule localization	GO:0033036	Process	39	2734	4.85463e-07	1.59699e-05	No
PM_RLs	macromolecule metabolic process	GO:0043170	Process	60	8738	1.80152e-07	1.19859e-05	No
PM_USLs	macromolecule metabolic process	GO:0043170	Process	101	8738	1.69989e-12	1.42438e-10	No
PM_USLs	macromolecule modification	GO:0043412	Process	45	3871	1.30263e-05	0.000276794	No
PM_USLs	mammary gland development	GO:0030879	Process	5	130	0.00132383	0.0123771	No
PrM_RLs	MAPK cascade	GO:0000165	Process	5	850	0.00178598	0.0164106	No
PM_RLs	membrane	GO:0016020	Component	68	8805	6.73743e-11	1.10884e-08	No
PM_USLs	membrane	GO:0016020	Component	113	8805	8.56047e-18	1.58404e-15	No
PrM_RLs	membrane	GO:0016020	Component	20	8805	0.000157252	0.00349299	No
PrM_USLs	membrane	GO:0016020	Component	16	8805	8.49156e-06	0.00339681	No
PM_USLs	membrane microdomain	GO:0098857	Component	6	288	0.00861273	0.0468166	No
PM_USLs	membrane organization	GO:0061024	Process	14	1004	0.00335736	0.0244828	No
PM_RLs	membrane part	GO:0044425	Component	54	6452	1.24863e-09	1.62686e-07	No
PM_USLs	membrane part	GO:0044425	Component	93	6452	3.61496e-17	5.94594e-15	No
PrM_RLs	membrane part	GO:0044425	Component	16	6452	0.00039683	0.00583507	No
PrM_USLs	membrane part	GO:0044425	Component	13	6452	4.0423e-05	0.0071794	No
PM_RLs	membrane protein complex	GO:0098796	Component	11	1028	0.00159587	0.0184826	No
PM_USLs	membrane raft	GO:0045121	Component	6	287	0.00847792	0.0461402	No
PM_USLs	membrane region	GO:0098589	Component	7	362	0.00689471	0.0400553	No
PM_RLs	membrane-bounded organelle	GO:0043227	Component	72	11806	5.3917e-07	3.06542e-05	No
PM_USLs	membrane-bounded organelle	GO:0043227	Component	148	11806	5.47737e-25	1.87115e-22	No
PrM_RLs	membrane-bounded organelle	GO:0043227	Component	23	11806	0.000383617	0.00582345	No
PrM_USLs	membrane-bounded organelle	GO:0043227	Component	17	11806	8.60097e-05	0.00952557	No
PM_RLs	membrane-bounded vesicle	GO:0031988	Component	26	3520	0.000480267	0.00778132	No
PM_USLs	membrane-bounded vesicle	GO:0031988	Component	39	3520	0.00014841	0.00211246	No
PrM_RLs	membrane-bounded vesicle	GO:0031988	Component	11	3520	0.000677252	0.00822152	No
PrM_USLs	membrane-bounded vesicle	GO:0031988	Component	8	3520	0.00103316	0.0360723	No
PM_RLs	membrane-enclosed lumen	GO:0031974	Component	27	4357	0.00471101	0.036362	No
PM_USLs	membrane-enclosed lumen	GO:0031974	Component	57	4357	1.22084e-08	5.06706e-07	No
PM_USLs	mesonephric epithelium development	GO:0072163	Process	5	98	0.000389719	0.00467768	No
PM_USLs	mesonephric tubule development	GO:0072164	Process	5	98	0.000389719	0.00467768	No
PM_USLs	mesonephros development	GO:0001823	Process	6	102	4.80611e-05	0.000850355	No
PM_RLs	metabolic process	GO:0008152	Process	77	10642	2.96348e-11	5.79175e-09	No
PM_USLs	metabolic process	GO:0008152	Process	130	10642	1.48015e-19	3.65186e-17	No
PrM_RLs	metabolic process	GO:0008152	Process	20	10642	0.00213662	0.0182154	No
PM_RLs	metal ion binding	GO:0046872	Function	34	4039	3.46695e-06	0.000151743	No
PM_USLs	metal ion binding	GO:0046872	Function	49	4039	1.50286e-06	4.41999e-05	No
PM_RLs	metal ion homeostasis	GO:0055065	Process	8	527	0.000830921	0.0111995	No
PM_USLs	metal ion homeostasis	GO:0055065	Process	10	527	0.00153204	0.0136012	No
PM_RLs	metal ion transmembrane transporter activity	GO:0046873	Function	8	412	0.000167741	0.00363006	No
PM_USLs	metal ion transmembrane transporter activity	GO:0046873	Function	9	412	0.00101983	0.0102236	No
PM_RLs	metal ion transport	GO:0030001	Process	15	796	3.30852e-07	2.02858e-05	No
PM_USLs	metal ion transport	GO:0030001	Process	15	796	0.000118679	0.0017452	No
PrM_RLs	metal ion transport	GO:0030001	Process	5	796	0.00134128	0.0137284	No
PM_RLs	metallopeptidase activity	GO:0008237	Function	5	183	0.000663716	0.0094769	No
PM_USLs	microtubule cytoskeleton	GO:0015630	Component	14	1061	0.00538322	0.0337192	No
PM_USLs	microtubule-based process	GO:0007017	Process	11	577	0.000870659	0.00907652	No
PM_USLs	modulation of synaptic transmission	GO:0050804	Process	7	277	0.00165111	0.0143776	No
PM_RLs	molecular function regulator	GO:0098772	Function	12	1341	0.00420899	0.0349112	No
PrM_RLs	molecular function regulator	GO:0098772	Function	5	1341	0.0119905	0.0437285	No
PM_RLs	molecular transducer activity	GO:0060089	Function	17	1579	7.98764e-05	0.00206424	No
PM_USLs	molecular transducer activity	GO:0060089	Function	26	1579	4.17167e-06	0.000105865	No
PM_USLs	monosaccharide metabolic process	GO:0005996	Process	6	251	0.00456464	0.0300753	No
PM_USLs	monovalent inorganic cation transmembrane transporter activity	GO:0015077	Function	7	343	0.00521397	0.0328443	No
PM_USLs	monovalent inorganic cation transport	GO:0015672	Process	9	496	0.00347484	0.0250512	No
PM_USLs	morphogenesis of a branching epithelium	GO:0061138	Process	6	179	0.000882063	0.00917387	No
PM_USLs	morphogenesis of a branching structure	GO:0001763	Process	6	193	0.0012833	0.0121001	No
PM_USLs	morphogenesis of an epithelium	GO:0002009	Process	12	507	7.42393e-05	0.00122564	No
PM_USLs	morphogenesis of embryonic epithelium	GO:0016331	Process	7	141	3.1714e-05	0.000594269	No
PM_USLs	movement of cell or subcellular component	GO:0006928	Process	24	1715	0.000124354	0.00181067	No
PrM_RLs	movement of cell or subcellular component	GO:0006928	Process	6	1715	0.00795785	0.0376853	No
PM_RLs	multicellular organism development	GO:0007275	Process	48	4770	3.50154e-11	6.27999e-09	No
PM_USLs	multicellular organism development	GO:0007275	Process	79	4770	1.32267e-17	2.25922e-15	No
PrM_RLs	multicellular organism development	GO:0007275	Process	18	4770	3.45752e-07	6.01609e-05	No
PM_RLs	multicellular organism reproduction	GO:0032504	Process	9	785	0.00269334	0.026366	No
PM_USLs	multicellular organism reproduction	GO:0032504	Process	13	785	0.00108313	0.0107819	No
PM_RLs	multicellular organismal process	GO:0032501	Process	67	6781	7.27883e-16	3.79349e-13	No
PM_USLs	multicellular organismal process	GO:0032501	Process	104	6781	1.13943e-21	3.37347e-19	No
PrM_RLs	multicellular organismal process	GO:0032501	Process	24	6781	2.75809e-09	2.87945e-06	No
PrM_USLs	multicellular organismal process	GO:0032501	Process	12	6781	0.00034783	0.0243298	No
PM_RLs	multicellular organismal reproductive process	GO:0048609	Process	9	775	0.00247609	0.0249766	No
PM_USLs	multicellular organismal reproductive process	GO:0048609	Process	13	775	0.000967074	0.00982786	No
PM_USLs	multi-multicellular organism process	GO:0044706	Process	6	221	0.00248907	0.0196258	No
PM_RLs	multi-organism process	GO:0051704	Process	19	2352	0.00108392	0.0136186	No
PM_USLs	multi-organism process	GO:0051704	Process	32	2352	1.4987e-05	0.000313098	No
PrM_RLs	multi-organism process	GO:0051704	Process	7	2352	0.00969109	0.0400693	No
PM_RLs	multi-organism reproductive process	GO:0044703	Process	11	926	0.000697892	0.00987469	No
PM_USLs	multi-organism reproductive process	GO:0044703	Process	15	926	0.000570006	0.00639241	No
PM_USLs	muscle cell differentiation	GO:0042692	Process	7	340	0.00497974	0.031866	No
PM_USLs	muscle cell proliferation	GO:0033002	Process	5	151	0.00249245	0.0196258	No
PM_RLs	muscle organ development	GO:0007517	Process	6	344	0.0018914	0.0211765	No
PM_RLs	muscle structure development	GO:0061061	Process	7	560	0.00502071	0.0379221	No
PM_USLs	muscle structure development	GO:0061061	Process	10	560	0.00236174	0.0190353	No
PM_RLs	muscle tissue development	GO:0060537	Process	6	339	0.00175974	0.0199374	No
PM_RLs	myeloid cell differentiation	GO:0030099	Process	8	334	4.052e-05	0.0011415	No
PM_RLs	myeloid leukocyte differentiation	GO:0002573	Process	5	186	0.000712746	0.00998835	No
PM_RLs	negative regulation of biological process	GO:0048519	Process	44	4494	7.55662e-10	1.12522e-07	No
PM_USLs	negative regulation of biological process	GO:0048519	Process	67	4494	1.27884e-12	1.11359e-10	No
PrM_RLs	negative regulation of biological process	GO:0048519	Process	11	4494	0.00481565	0.0303779	No
PM_RLs	negative regulation of biosynthetic process	GO:0009890	Process	14	1476	0.00118473	0.014415	No
PM_USLs	negative regulation of biosynthetic process	GO:0009890	Process	24	1476	1.22342e-05	0.000261211	No
PM_USLs	negative regulation of cell communication	GO:0010648	Process	18	1190	0.000365587	0.00449743	No
PrM_RLs	negative regulation of cell communication	GO:0010648	Process	8	1190	2.59918e-05	0.00122899	No
PM_USLs	negative regulation of cell proliferation	GO:0008285	Process	12	640	0.000591079	0.00659543	No
PM_RLs	negative regulation of cellular biosynthetic process	GO:0031327	Process	14	1450	0.00100289	0.0129056	No
PM_USLs	negative regulation of cellular biosynthetic process	GO:0031327	Process	24	1450	9.18622e-06	0.000208066	No
PM_USLs	negative regulation of cellular component organization	GO:0051129	Process	11	589	0.00102416	0.0102439	No
PM_USLs	negative regulation of cellular macromolecule biosynthetic process	GO:2000113	Process	21	1297	4.64811e-05	0.000829006	No
PM_RLs	negative regulation of cellular metabolic process	GO:0031324	Process	22	2290	3.67068e-05	0.00106204	No
PM_USLs	negative regulation of cellular metabolic process	GO:0031324	Process	32	2290	8.86157e-06	0.000202857	No
PM_RLs	negative regulation of cellular process	GO:0048523	Process	38	4171	1.04779e-07	7.80107e-06	No
PM_USLs	negative regulation of cellular process	GO:0048523	Process	63	4171	4.3852e-12	3.41661e-10	No
PrM_RLs	negative regulation of cellular process	GO:0048523	Process	11	4171	0.0026993	0.0210234	No
PM_USLs	negative regulation of developmental process	GO:0051093	Process	13	808	0.00139485	0.0128517	No
PM_RLs	negative regulation of gene expression	GO:0010629	Process	13	1452	0.00290715	0.0274844	No
PM_USLs	negative regulation of gene expression	GO:0010629	Process	22	1452	7.95493e-05	0.00129324	No
PM_RLs	negative regulation of macromolecule biosynthetic process	GO:0010558	Process	12	1389	0.00552233	0.0404411	No
PM_USLs	negative regulation of macromolecule biosynthetic process	GO:0010558	Process	22	1389	4.20682e-05	0.000765676	No
PM_RLs	negative regulation of macromolecule metabolic process	GO:0010605	Process	21	2269	9.47958e-05	0.00235259	No
PM_USLs	negative regulation of macromolecule metabolic process	GO:0010605	Process	29	2269	0.000114911	0.00171248	No
PM_RLs	negative regulation of metabolic process	GO:0009892	Process	23	2465	3.74557e-05	0.00106476	No
PM_USLs	negative regulation of metabolic process	GO:0009892	Process	33	2465	1.50178e-05	0.000313098	No
PM_RLs	negative regulation of multicellular organismal process	GO:0051241	Process	10	980	0.00361247	0.0320915	No
PM_USLs	negative regulation of multicellular organismal process	GO:0051241	Process	17	980	0.000112169	0.00169436	No
PrM_RLs	negative regulation of multicellular organismal process	GO:0051241	Process	5	980	0.00329167	0.0237	No
PM_RLs	negative regulation of nitrogen compound metabolic process	GO:0051172	Process	13	1474	0.00329846	0.0301768	No
PM_USLs	negative regulation of nitrogen compound metabolic process	GO:0051172	Process	24	1474	1.19706e-05	0.000258066	No
PM_RLs	negative regulation of nucleic acid-templated transcription	GO:1903507	Process	11	1153	0.00380749	0.0329807	No
PM_USLs	negative regulation of nucleic acid-templated transcription	GO:1903507	Process	19	1153	8.60092e-05	0.0013595	No
PM_RLs	negative regulation of nucleobase-containing compound metabolic process	GO:0045934	Process	12	1348	0.00438305	0.0351902	No
PM_USLs	negative regulation of nucleobase-containing compound metabolic process	GO:0045934	Process	23	1348	8.85916e-06	0.000202857	No
PM_RLs	negative regulation of proteolysis	GO:0045861	Process	5	304	0.00572575	0.0415416	No
PM_RLs	negative regulation of response to external stimulus	GO:0032102	Process	5	258	0.00290447	0.0274844	No
PrM_RLs	negative regulation of response to stimulus	GO:0048585	Process	7	1355	0.000438944	0.0061101	No
PM_RLs	negative regulation of RNA biosynthetic process	GO:1902679	Process	11	1170	0.00424073	0.0349888	No
PM_USLs	negative regulation of RNA biosynthetic process	GO:1902679	Process	19	1170	0.000103641	0.00159262	No
PM_RLs	negative regulation of RNA metabolic process	GO:0051253	Process	11	1212	0.00548118	0.0403286	No
PM_USLs	negative regulation of RNA metabolic process	GO:0051253	Process	19	1212	0.000161574	0.0022852	No
PM_USLs	negative regulation of secretion	GO:0051048	Process	5	198	0.00755062	0.042126	No
PrM_RLs	negative regulation of signal transduction	GO:0009968	Process	6	1086	0.000832446	0.00971032	No
PM_USLs	negative regulation of signaling	GO:0023057	Process	18	1194	0.000380109	0.0046122	No
PrM_RLs	negative regulation of signaling	GO:0023057	Process	8	1194	2.66165e-05	0.00122899	No
PM_RLs	negative regulation of transcription from RNA polymerase II promoter	GO:0000122	Process	8	738	0.00635767	0.0450803	No
PM_USLs	negative regulation of transcription from RNA polymerase II promoter	GO:0000122	Process	16	738	1.37096e-05	0.000289926	No
PM_USLs	negative regulation of transcription, DNA-templated	GO:0045892	Process	19	1111	5.33088e-05	0.000932065	No
PM_USLs	negative regulation of transport	GO:0051051	Process	10	461	0.00057181	0.00639649	No
PM_RLs	nervous system development	GO:0007399	Process	17	2112	0.00207874	0.0222611	No
PM_USLs	nervous system development	GO:0007399	Process	45	2112	1.70094e-13	1.75672e-11	No
PrM_RLs	nervous system development	GO:0007399	Process	12	2112	9.59179e-07	0.00011781	No
PM_USLs	neural tube closure	GO:0001843	Process	5	82	0.000177661	0.00248893	No
PM_USLs	neural tube development	GO:0021915	Process	6	151	0.00037252	0.00453332	No
PM_USLs	neural tube formation	GO:0001841	Process	5	95	0.000340037	0.00424128	No
PM_USLs	neurogenesis	GO:0022008	Process	25	1396	1.53058e-06	4.47191e-05	No
PrM_RLs	neurogenesis	GO:0022008	Process	6	1396	0.00295652	0.0218909	No
PM_RLs	neurological system process	GO:0050877	Process	15	1227	5.41537e-05	0.00147251	No
PM_USLs	neurological system process	GO:0050877	Process	22	1227	6.58949e-06	0.000159043	No
PrM_RLs	neurological system process	GO:0050877	Process	7	1227	0.000241956	0.0046349	No
PM_USLs	neuron development	GO:0048666	Process	13	936	0.00479291	0.0310451	No
PM_USLs	neuron differentiation	GO:0030182	Process	20	1195	4.53261e-05	0.000814539	No
PrM_RLs	neuron differentiation	GO:0030182	Process	6	1195	0.00135814	0.0138332	No
PM_RLs	neuron part	GO:0097458	Component	12	1284	0.00298907	0.027901	No
PM_USLs	neuron part	GO:0097458	Component	20	1284	0.000118044	0.00174164	No
PrM_RLs	neuron part	GO:0097458	Component	6	1284	0.0019512	0.0172632	No
PM_RLs	neuron projection	GO:0043005	Component	10	947	0.0028438	0.0271944	No
PM_USLs	neuron projection	GO:0043005	Component	15	947	0.000713095	0.00768654	No
PrM_RLs	neuron projection	GO:0043005	Component	5	947	0.00284477	0.0215213	No
PM_USLs	neuron projection development	GO:0031175	Process	12	801	0.00371282	0.0260896	No
PM_USLs	neuron projection morphogenesis	GO:0048812	Process	9	541	0.00600406	0.0364263	No
PM_RLs	neuronal cell body	GO:0043025	Component	6	436	0.00589939	0.0424078	No
PM_USLs	neurotransmitter transport	GO:0006836	Process	5	185	0.00574858	0.0353594	No
PM_RLs	nitrogen compound metabolic process	GO:0006807	Process	38	6685	0.00327488	0.0301192	No
PM_USLs	nitrogen compound metabolic process	GO:0006807	Process	78	6685	1.64472e-09	8.59319e-08	No
PM_USLs	nitrogen compound transport	GO:0071705	Process	17	703	1.7972e-06	5.14927e-05	No
PM_USLs	non-membrane-bounded organelle	GO:0043228	Component	61	3816	1.01328e-12	9.18358e-11	No
PM_USLs	nuclear chromatin	GO:0000790	Component	8	292	0.00046785	0.00548212	No
PM_USLs	nuclear chromosome	GO:0000228	Component	12	523	9.87371e-05	0.00152254	No
PM_USLs	nuclear chromosome part	GO:0044454	Component	12	488	5.21173e-05	0.000914834	No
PM_USLs	nuclear chromosome segregation	GO:0098813	Process	6	267	0.00608871	0.0367891	No
PM_USLs	nuclear import	GO:0051170	Process	6	294	0.00945409	0.0498642	No
PM_USLs	nuclear lumen	GO:0031981	Component	51	3510	3.04168e-09	1.53501e-07	No
PM_USLs	nuclear outer membrane-endoplasmic reticulum membrane network	GO:0042175	Component	15	1002	0.00123989	0.0117657	No
PM_USLs	nuclear part	GO:0044428	Component	54	3872	3.82947e-09	1.88955e-07	No
PM_USLs	nuclear transport	GO:0051169	Process	9	465	0.00228778	0.0186081	No
PM_USLs	nucleic acid binding	GO:0003676	Function	52	3893	3.28872e-08	1.27002e-06	No
PM_USLs	nucleic acid binding transcription factor activity	GO:0001071	Function	19	1182	0.00011794	0.00174164	No
PM_USLs	nucleic acid metabolic process	GO:0090304	Process	57	4975	1.03081e-06	3.17905e-05	No
PM_USLs	nucleic acid transport	GO:0050657	Process	5	167	0.00378587	0.0263991	No
PM_USLs	nucleic acid-templated transcription	GO:0097659	Process	51	3662	1.21831e-08	5.06706e-07	No
PM_USLs	nucleobase-containing compound biosynthetic process	GO:0034654	Process	59	4221	5.29103e-10	2.97436e-08	No
PM_USLs	nucleobase-containing compound metabolic process	GO:0006139	Process	66	5592	3.32213e-08	1.27186e-06	No
PM_USLs	nucleobase-containing compound transport	GO:0015931	Process	5	201	0.00801646	0.0443351	No
PM_USLs	nucleobase-containing small molecule metabolic process	GO:0055086	Process	11	712	0.00430443	0.0290958	No
PM_USLs	nucleocytoplasmic transport	GO:0006913	Process	9	457	0.00204133	0.0170726	No
PM_USLs	nucleolus	GO:0005730	Component	13	829	0.00174147	0.0149881	No
PM_USLs	nucleoplasm	GO:0005654	Component	40	2949	1.18698e-06	3.58597e-05	No
PM_USLs	nucleoplasm part	GO:0044451	Component	11	723	0.00480951	0.0310451	No
PM_USLs	nucleoside binding	GO:0001882	Function	20	1808	0.00676371	0.0396798	No
PM_USLs	nucleoside phosphate binding	GO:1901265	Function	26	2315	0.00170568	0.0147169	No
PM_USLs	nucleoside phosphate metabolic process	GO:0006753	Process	11	658	0.00240205	0.0192903	No
PM_USLs	nucleotide binding	GO:0000166	Function	26	2314	0.00169563	0.0147076	No
PM_USLs	nucleotide metabolic process	GO:0009117	Process	11	650	0.0021903	0.0179467	No
PM_RLs	nucleus	GO:0005634	Component	40	6803	0.00130575	0.015525	No
PM_USLs	nucleus	GO:0005634	Component	89	6803	8.7041e-14	9.91151e-12	No
PM_USLs	organ morphogenesis	GO:0009887	Process	15	963	0.000841676	0.00881576	No
PrM_RLs	organ morphogenesis	GO:0009887	Process	5	963	0.00305554	0.022544	No
PM_RLs	organelle	GO:0043226	Component	79	12692	2.69191e-08	2.47576e-06	No
PM_USLs	organelle	GO:0043226	Component	159	12692	4.72659e-28	2.33231e-25	No
PrM_RLs	organelle	GO:0043226	Component	26	12692	3.42272e-05	0.0013558	No
PrM_USLs	organelle	GO:0043226	Component	18	12692	4.65991e-05	0.0071794	No
PM_USLs	organelle assembly	GO:0070925	Process	9	581	0.00927483	0.0490936	No
PM_RLs	organelle lumen	GO:0043233	Component	27	4357	0.00471101	0.036362	No
PM_USLs	organelle lumen	GO:0043233	Component	57	4357	1.22084e-08	5.06706e-07	No
PM_RLs	organelle membrane	GO:0031090	Component	19	2482	0.00199994	0.0218665	No
PM_USLs	organelle membrane	GO:0031090	Component	29	2482	0.000498576	0.00578114	No
PM_USLs	organelle organization	GO:0006996	Process	47	3604	3.50234e-07	1.18732e-05	No
PM_RLs	organelle part	GO:0044422	Component	46	8165	0.0012356	0.0148035	No
PM_USLs	organelle part	GO:0044422	Component	103	8165	2.58349e-15	3.58539e-13	No
PM_USLs	organic acid metabolic process	GO:0006082	Process	13	929	0.00451055	0.0299203	No
PM_RLs	organic cyclic compound binding	GO:0097159	Function	36	5780	0.000884465	0.0116697	No
PM_USLs	organic cyclic compound binding	GO:0097159	Function	76	5780	1.12006e-11	8.43084e-10	No
PM_USLs	organic cyclic compound biosynthetic process	GO:1901362	Process	61	4388	3.02084e-10	1.79985e-08	No
PM_RLs	organic cyclic compound metabolic process	GO:1901360	Process	35	5932	0.00269815	0.026366	No
PM_USLs	organic cyclic compound metabolic process	GO:1901360	Process	71	5932	4.37763e-09	2.0682e-07	No
PM_RLs	organic hydroxy compound metabolic process	GO:1901615	Process	6	409	0.00436677	0.0351902	No
PM_USLs	organic hydroxy compound metabolic process	GO:1901615	Process	9	409	0.000970342	0.00983856	No
PM_USLs	organic hydroxy compound transport	GO:0015850	Process	5	195	0.00710397	0.0406556	No
PM_USLs	organic substance biosynthetic process	GO:1901576	Process	82	5991	1.26737e-13	1.37278e-11	No
PM_USLs	organic substance catabolic process	GO:1901575	Process	20	1789	0.00605589	0.0366406	No
PM_RLs	organic substance metabolic process	GO:0071704	Process	73	10277	4.08992e-10	6.39458e-08	No
PM_USLs	organic substance metabolic process	GO:0071704	Process	127	10277	2.31884e-19	5.41999e-17	No
PrM_RLs	organic substance metabolic process	GO:0071704	Process	19	10277	0.00369084	0.0253503	No
PM_USLs	organic substance transport	GO:0071702	Process	38	2585	3.36363e-07	1.14907e-05	No
PM_USLs	organonitrogen compound metabolic process	GO:1901564	Process	27	2144	0.000252685	0.00339025	No
PM_USLs	organophosphate biosynthetic process	GO:0090407	Process	12	554	0.000166405	0.00234605	No
PM_RLs	organophosphate metabolic process	GO:0019637	Process	10	1073	0.00669232	0.0467118	No
PM_USLs	organophosphate metabolic process	GO:0019637	Process	20	1073	1.01817e-05	0.000226085	No
PM_RLs	oxidoreductase activity	GO:0016491	Function	8	710	0.00508735	0.038149	No
PM_USLs	oxidoreductase activity, acting on paired donors, with incorporation or reduction of molecular oxygen	GO:0016705	Function	5	151	0.00249245	0.0196258	No
PM_USLs	oxoacid metabolic process	GO:0043436	Process	12	846	0.00564708	0.0347832	No
PM_RLs	passive transmembrane transporter activity	GO:0022803	Function	10	460	9.92664e-06	0.000356788	No
PM_USLs	passive transmembrane transporter activity	GO:0022803	Function	8	460	0.00730442	0.041482	No
PM_USLs	pattern specification process	GO:0007389	Process	13	435	3.40933e-06	8.90638e-05	No
PM_RLs	peptidase activity	GO:0008233	Function	11	617	2.16434e-05	0.0006906	No
PM_RLs	peptidase activity, acting on L-amino acid peptides	GO:0070011	Function	11	597	1.60838e-05	0.000558824	No
PM_USLs	peptide binding	GO:0042277	Function	6	240	0.00369418	0.0259997	No
PM_USLs	peptide hormone secretion	GO:0030072	Process	7	245	0.00083051	0.00871937	No
PM_USLs	peptide receptor activity	GO:0001653	Function	5	134	0.00150616	0.0135892	No
PM_USLs	peptide secretion	GO:0002790	Process	7	251	0.000952264	0.00974425	No
PM_USLs	peptide transport	GO:0015833	Process	7	267	0.00134647	0.0125623	No
PM_RLs	phosphate-containing compound metabolic process	GO:0006796	Process	24	3008	0.000272171	0.00528621	No
PM_USLs	phosphate-containing compound metabolic process	GO:0006796	Process	38	3008	1.15242e-05	0.000249653	No
PM_USLs	phosphatidylinositol binding	GO:0035091	Function	5	192	0.00667612	0.0392697	No
PM_USLs	phospholipid binding	GO:0005543	Function	7	327	0.00405508	0.0277911	No
PM_USLs	phospholipid biosynthetic process	GO:0008654	Process	6	213	0.00208183	0.0173459	No
PM_USLs	phospholipid metabolic process	GO:0006644	Process	8	374	0.00218354	0.0179244	No
PM_RLs	phosphorus metabolic process	GO:0006793	Process	24	3016	0.000282917	0.00537227	No
PM_USLs	phosphorus metabolic process	GO:0006793	Process	38	3016	1.22222e-05	0.000261211	No
PM_RLs	phosphorylation	GO:0016310	Process	19	2190	0.000465514	0.0076535	No
PM_USLs	phosphorylation	GO:0016310	Process	24	2190	0.00348378	0.0250512	No
PM_RLs	plasma membrane	GO:0005886	Component	50	4859	4.96592e-12	1.29404e-09	No
PM_USLs	plasma membrane	GO:0005886	Component	70	4859	1.64295e-12	1.40314e-10	No
PrM_RLs	plasma membrane	GO:0005886	Component	14	4859	0.000231069	0.00450909	No
PrM_USLs	plasma membrane	GO:0005886	Component	11	4859	7.8189e-05	0.00944665	No
PM_USLs	plasma membrane organization	GO:0007009	Process	7	257	0.00108766	0.0107819	No
PM_RLs	plasma membrane part	GO:0044459	Component	24	2516	1.74074e-05	0.00058403	No
PM_USLs	plasma membrane part	GO:0044459	Component	46	2516	1.57388e-11	1.14302e-09	No
PrM_RLs	plasma membrane part	GO:0044459	Component	7	2516	0.0137002	0.0461389	No
PrM_USLs	plasma membrane part	GO:0044459	Component	7	2516	0.000712076	0.0330973	No
PM_RLs	plasma membrane protein complex	GO:0098797	Component	7	502	0.0027946	0.0269714	No
PM_USLs	plasma membrane region	GO:0098590	Component	19	932	5.00489e-06	0.000124869	No
PM_RLs	positive regulation of biological process	GO:0048518	Process	43	5067	8.55319e-08	6.52337e-06	No
PM_USLs	positive regulation of biological process	GO:0048518	Process	73	5067	4.41922e-13	4.4604e-11	No
PrM_RLs	positive regulation of biological process	GO:0048518	Process	14	5067	0.000358748	0.00577319	No
PM_USLs	positive regulation of biosynthetic process	GO:0009891	Process	24	1705	0.000114016	0.00171062	No
PrM_RLs	positive regulation of catalytic activity	GO:0043085	Process	8	1520	0.000142858	0.0033143	No
PM_USLs	positive regulation of cell adhesion	GO:0045785	Process	9	377	0.00055356	0.00625536	No
PM_RLs	positive regulation of cell communication	GO:0010647	Process	15	1513	0.000505477	0.00802349	No
PM_USLs	positive regulation of cell communication	GO:0010647	Process	21	1513	0.000370154	0.00452852	No
PrM_RLs	positive regulation of cell communication	GO:0010647	Process	6	1513	0.00437998	0.0283139	No
PM_USLs	positive regulation of cell development	GO:0010720	Process	13	467	7.15807e-06	0.00016909	No
PM_RLs	positive regulation of cell differentiation	GO:0045597	Process	9	814	0.00340992	0.0309067	No
PM_USLs	positive regulation of cell differentiation	GO:0045597	Process	16	814	4.34304e-05	0.000787243	No
PM_RLs	positive regulation of cell migration	GO:0030335	Process	6	390	0.0034805	0.0312745	No
PM_USLs	positive regulation of cell morphogenesis involved in differentiation	GO:0010770	Process	5	162	0.00333947	0.0243924	No
PM_RLs	positive regulation of cell motility	GO:2000147	Process	6	402	0.00402283	0.0341832	No
PM_USLs	positive regulation of cell projection organization	GO:0031346	Process	9	307	0.000127928	0.00184457	No
PM_USLs	positive regulation of cellular biosynthetic process	GO:0031328	Process	24	1673	8.58895e-05	0.0013595	No
PM_USLs	positive regulation of cellular component biogenesis	GO:0044089	Process	9	420	0.00116186	0.0112907	No
PM_RLs	positive regulation of cellular component movement	GO:0051272	Process	6	414	0.00462542	0.036362	No
PM_USLs	positive regulation of cellular component organization	GO:0051130	Process	20	1150	2.68252e-05	0.000511291	No
PrM_RLs	positive regulation of cellular component organization	GO:0051130	Process	5	1150	0.00643108	0.0360002	No
PM_RLs	positive regulation of cellular metabolic process	GO:0031325	Process	25	2759	2.66196e-05	0.000808151	No
PM_USLs	positive regulation of cellular metabolic process	GO:0031325	Process	33	2759	0.000130053	0.00186914	No
PM_RLs	positive regulation of cellular process	GO:0048522	Process	41	4559	3.93118e-08	3.51222e-06	No
PM_USLs	positive regulation of cellular process	GO:0048522	Process	67	4559	2.44428e-12	2.0102e-10	No
PrM_RLs	positive regulation of cellular process	GO:0048522	Process	14	4559	0.000116919	0.00290626	No
PM_RLs	positive regulation of cellular protein metabolic process	GO:0032270	Process	12	1398	0.00580153	0.0418969	No
PM_RLs	positive regulation of cytosolic calcium ion concentration	GO:0007204	Process	5	245	0.002336	0.0241877	No
PM_RLs	positive regulation of developmental process	GO:0051094	Process	13	1147	0.000355612	0.00642774	No
PM_USLs	positive regulation of developmental process	GO:0051094	Process	23	1147	6.42169e-07	2.05171e-05	No
PrM_RLs	positive regulation of developmental process	GO:0051094	Process	5	1147	0.00636217	0.0359033	No
PM_USLs	positive regulation of gene expression	GO:0010628	Process	22	1623	0.000368322	0.00451856	No
PM_USLs	positive regulation of growth	GO:0045927	Process	6	238	0.00355023	0.0252265	No
PrM_RLs	positive regulation of GTPase activity	GO:0043547	Process	5	622	0.000447815	0.00615156	No
PM_RLs	positive regulation of homeostatic process	GO:0032846	Process	5	210	0.00120842	0.0146077	No
PrM_RLs	positive regulation of hydrolase activity	GO:0051345	Process	6	903	0.000317255	0.00547461	No
PM_RLs	positive regulation of immune system process	GO:0002684	Process	9	879	0.00556125	0.0406309	No
PM_USLs	positive regulation of immune system process	GO:0002684	Process	12	879	0.00751902	0.042126	No
PM_RLs	positive regulation of intracellular signal transduction	GO:1902533	Process	10	882	0.00171281	0.0194762	No
PM_RLs	positive regulation of ion transport	GO:0043270	Process	5	216	0.00136449	0.0161261	No
PM_RLs	positive regulation of leukocyte migration	GO:0002687	Process	5	110	6.79641e-05	0.00181644	No
PM_RLs	positive regulation of locomotion	GO:0040017	Process	6	413	0.00457281	0.036109	No
PM_USLs	positive regulation of macromolecule biosynthetic process	GO:0010557	Process	20	1538	0.00111947	0.0110234	No
PM_RLs	positive regulation of macromolecule metabolic process	GO:0010604	Process	22	2767	0.000527659	0.00816827	No
PM_USLs	positive regulation of macromolecule metabolic process	GO:0010604	Process	35	2767	2.60763e-05	0.00050132	No
PM_RLs	positive regulation of metabolic process	GO:0009893	Process	26	2962	3.0672e-05	0.00091344	No
PM_USLs	positive regulation of metabolic process	GO:0009893	Process	37	2962	1.94569e-05	0.000389225	No
PM_USLs	positive regulation of molecular function	GO:0044093	Process	21	1791	0.0029005	0.021944	No
PrM_RLs	positive regulation of molecular function	GO:0044093	Process	8	1791	0.00043135	0.00605114	No
PM_RLs	positive regulation of multicellular organismal process	GO:0051240	Process	16	1407	7.02132e-05	0.00186065	No
PM_USLs	positive regulation of multicellular organismal process	GO:0051240	Process	27	1407	1.51051e-07	5.40981e-06	No
PM_USLs	positive regulation of multi-organism process	GO:0043902	Process	5	159	0.00309056	0.0229518	No
PM_USLs	positive regulation of nervous system development	GO:0051962	Process	13	438	3.6649e-06	9.40798e-05	No
PM_USLs	positive regulation of neurogenesis	GO:0050769	Process	10	379	0.000126026	0.00182903	No
PM_USLs	positive regulation of neuron differentiation	GO:0045666	Process	9	307	0.000127928	0.00184457	No
PM_USLs	positive regulation of neuron projection development	GO:0010976	Process	7	232	0.000608782	0.00677595	No
PM_RLs	positive regulation of nitrogen compound metabolic process	GO:0051173	Process	14	1699	0.00420579	0.0349112	No
PM_USLs	positive regulation of nitrogen compound metabolic process	GO:0051173	Process	22	1699	0.000671437	0.00732642	No
PM_USLs	positive regulation of nucleic acid-templated transcription	GO:1903508	Process	17	1299	0.00244747	0.0194685	No
PM_RLs	positive regulation of nucleobase-containing compound metabolic process	GO:0045935	Process	14	1595	0.00240978	0.0247062	No
PM_USLs	positive regulation of nucleobase-containing compound metabolic process	GO:0045935	Process	22	1595	0.00029177	0.00379986	No
PM_RLs	positive regulation of phosphate metabolic process	GO:0045937	Process	12	1042	0.000523628	0.00814619	No
PM_RLs	positive regulation of phosphorus metabolic process	GO:0010562	Process	12	1042	0.000523628	0.00814619	No
PM_RLs	positive regulation of phosphorylation	GO:0042327	Process	10	925	0.00240864	0.0247062	No
PM_RLs	positive regulation of protein phosphorylation	GO:0001934	Process	9	883	0.00572172	0.0415416	No
PM_RLs	positive regulation of response to external stimulus	GO:0032103	Process	8	261	7.25638e-06	0.000283634	No
PM_RLs	positive regulation of response to stimulus	GO:0048584	Process	19	1903	7.98389e-05	0.00206424	No
PM_USLs	positive regulation of response to stimulus	GO:0048584	Process	24	1903	0.000552408	0.00625536	No
PrM_RLs	positive regulation of response to stimulus	GO:0048584	Process	8	1903	0.000643278	0.00808206	No
PM_USLs	positive regulation of RNA biosynthetic process	GO:1902680	Process	18	1317	0.00114991	0.0112236	No
PM_USLs	positive regulation of RNA metabolic process	GO:0051254	Process	18	1359	0.00161739	0.0141892	No
PM_USLs	positive regulation of secretion	GO:0051047	Process	7	360	0.00670101	0.039364	No
PM_RLs	positive regulation of signal transduction	GO:0009967	Process	12	1385	0.00540174	0.0398776	No
PM_USLs	positive regulation of signal transduction	GO:0009967	Process	18	1385	0.00198074	0.0166599	No
PrM_RLs	positive regulation of signal transduction	GO:0009967	Process	6	1385	0.00284342	0.0215213	No
PM_RLs	positive regulation of signaling	GO:0023056	Process	15	1518	0.000522777	0.00814619	No
PM_USLs	positive regulation of signaling	GO:0023056	Process	21	1518	0.000386231	0.00467371	No
PrM_RLs	positive regulation of signaling	GO:0023056	Process	6	1518	0.00445044	0.0286806	No
PM_USLs	positive regulation of transcription, DNA-templated	GO:0045893	Process	17	1299	0.00244747	0.0194685	No
PM_RLs	postsynapse	GO:0098794	Component	7	352	0.000374486	0.00651491	No
PM_USLs	postsynapse	GO:0098794	Component	9	352	0.0003419	0.00424128	No
PM_USLs	postsynaptic density	GO:0014069	Component	6	141	0.000261895	0.00346153	No
PM_RLs	postsynaptic membrane	GO:0045211	Component	5	205	0.00108879	0.0136186	No
PM_USLs	postsynaptic membrane	GO:0045211	Component	5	205	0.00866815	0.0470027	No
PM_USLs	postsynaptic specialization	GO:0099572	Process	6	141	0.000261895	0.00346153	No
PM_USLs	potassium ion transport	GO:0006813	Process	7	212	0.000361895	0.00446438	No
PM_RLs	primary cilium	GO:0072372	Component	5	203	0.00104349	0.0132642	No
PM_USLs	primary cilium	GO:0072372	Component	5	203	0.00833789	0.0455824	No
PM_RLs	primary metabolic process	GO:0044238	Process	70	9824	1.16836e-09	1.60478e-07	No
PM_USLs	primary metabolic process	GO:0044238	Process	118	9824	1.57335e-16	2.40939e-14	No
PrM_RLs	primary metabolic process	GO:0044238	Process	18	9824	0.00562371	0.0339373	No
PM_USLs	primary neural tube formation	GO:0014020	Process	5	86	0.000219334	0.00297879	No
PM_USLs	programmed cell death	GO:0012501	Process	22	1808	0.00147394	0.013441	No
PrM_RLs	programmed cell death	GO:0012501	Process	7	1808	0.00233262	0.0190254	No
PM_RLs	protein binding	GO:0005515	Function	71	10621	1.42188e-08	1.38944e-06	No
PM_USLs	protein binding	GO:0005515	Function	129	10621	4.0459e-19	8.55611e-17	No
PrM_RLs	protein binding	GO:0005515	Function	26	10621	9.43672e-07	0.00011781	No
PM_RLs	protein complex	GO:0043234	Component	29	3913	0.000202443	0.00416473	No
PM_USLs	protein complex	GO:0043234	Function	57	3913	2.47331e-10	1.54704e-08	No
PM_USLs	protein complex assembly	GO:0006461	Process	21	1365	9.42685e-05	0.00146893	No
PrM_RLs	protein complex binding	GO:0032403	Function	5	754	0.00105682	0.0114929	No
PM_USLs	protein complex biogenesis	GO:0070271	Process	21	1365	9.42685e-05	0.00146893	No
PM_USLs	protein complex subunit organization	GO:0071822	Process	23	1596	0.0001135	0.00170866	No
PM_USLs	protein C-terminus binding	GO:0008022	Function	5	189	0.00626665	0.037507	No
PM_USLs	protein dimerization activity	GO:0046983	Function	17	1148	0.000669915	0.00732642	No
PM_USLs	protein domain specific binding	GO:0019904	Function	11	626	0.00164425	0.014346	No
PM_USLs	protein import into nucleus	GO:0006606	Process	6	275	0.00697617	0.0400792	No
PM_USLs	protein localization	GO:0008104	Process	32	2383	1.93272e-05	0.00038838	No
PM_USLs	protein localization to cell periphery	GO:1990778	Process	5	208	0.00918033	0.0487678	No
PM_USLs	protein localization to nucleus	GO:0034504	Process	8	351	0.00148436	0.0134462	No
PM_USLs	protein localization to organelle	GO:0033365	Process	15	870	0.000302027	0.00388783	No
PM_USLs	protein localization to plasma membrane	GO:0072659	Process	5	196	0.00725074	0.0412299	No
PM_RLs	protein metabolic process	GO:0019538	Process	40	5191	3.32205e-06	0.000148401	No
PM_USLs	protein metabolic process	GO:0019538	Process	58	5191	1.79147e-06	5.14927e-05	No
PM_USLs	protein modification process	GO:0036211	Process	45	3707	4.36125e-06	0.000109426	No
PM_USLs	protein oligomerization	GO:0051259	Process	9	459	0.00210086	0.0174717	No
PrM_RLs	protein phosphorylation	GO:0006468	Process	6	1832	0.0108118	0.0417284	No
PM_USLs	protein secretion	GO:0009306	Process	9	469	0.00241957	0.019361	No
PM_USLs	protein targeting to nucleus	GO:0044744	Process	6	275	0.00697617	0.0400792	No
PM_USLs	protein transport	GO:0015031	Process	23	1813	0.000667021	0.00731417	No
PM_RLs	proteinaceous extracellular matrix	GO:0005578	Component	7	354	0.00038712	0.00666533	No
PM_USLs	protein-DNA complex	GO:0032993	Component	7	173	0.000109114	0.00166521	No
PM_RLs	proteolysis	GO:0006508	Process	16	1559	0.000223663	0.0044833	No
PM_USLs	proteolysis	GO:0006508	Process	18	1559	0.0066203	0.0390448	No
PM_USLs	purine nucleotide metabolic process	GO:0006163	Process	10	528	0.0015531	0.0136975	No
PM_USLs	purine ribonucleotide metabolic process	GO:0009150	Process	9	508	0.00404678	0.027777	No
PM_USLs	purine-containing compound metabolic process	GO:0072521	Process	10	558	0.0023029	0.0186969	No
PM_USLs	Ras GTPase binding	GO:0017016	Function	6	252	0.00465065	0.0303728	No
PM_RLs	receptor activity	GO:0004872	Function	17	1579	7.98764e-05	0.00206424	No
PM_USLs	receptor activity	GO:0004872	Function	26	1579	4.17167e-06	0.000105865	No
PM_USLs	receptor binding	GO:0005102	Function	18	1458	0.00338701	0.0246585	No
PrM_RLs	receptor binding	GO:0005102	Function	7	1458	0.00067707	0.00822152	No
PM_USLs	regionalization	GO:0003002	Process	11	329	7.06922e-06	0.000167885	No
PM_USLs	regulated exocytosis	GO:0045055	Process	6	271	0.00652148	0.0385644	No
PM_USLs	regulation of anatomical structure morphogenesis	GO:0022603	Process	16	1001	0.000432772	0.00512518	No
PrM_RLs	regulation of anatomical structure morphogenesis	GO:0022603	Process	7	1001	6.93825e-05	0.00205965	No
PM_USLs	regulation of anatomical structure size	GO:0090066	Process	9	469	0.00241957	0.019361	No
PM_USLs	regulation of apoptotic process	GO:0042981	Process	17	1379	0.00442163	0.0297072	No
PrM_RLs	regulation of apoptotic process	GO:0042981	Process	6	1379	0.00278312	0.0212989	No
PM_USLs	regulation of binding	GO:0051098	Process	6	286	0.00834463	0.0455824	No
PM_RLs	regulation of biological process	GO:0050789	Process	82	10509	3.67032e-14	1.27523e-11	No
PM_USLs	regulation of biological process	GO:0050789	Process	147	10509	5.12646e-30	2.84582e-27	No
PrM_RLs	regulation of biological process	GO:0050789	Process	23	10509	5.63215e-05	0.00177015	No
PM_RLs	regulation of biological quality	GO:0065008	Process	33	3386	2.00395e-07	1.30549e-05	No
PM_USLs	regulation of biological quality	GO:0065008	Process	56	3386	3.01914e-12	2.43782e-10	No
PrM_RLs	regulation of biological quality	GO:0065008	Process	13	3386	2.24515e-05	0.00111616	No
PrM_USLs	regulation of biological quality	GO:0065008	Process	8	3386	0.000799798	0.0330973	No
PM_USLs	regulation of biosynthetic process	GO:0009889	Process	58	4212	1.35384e-09	7.1576e-08	No
PM_RLs	regulation of body fluid levels	GO:0050878	Process	8	506	0.000641583	0.00928811	No
PM_RLs	regulation of calcium ion import	GO:0090279	Process	5	104	5.26523e-05	0.00144424	No
PM_RLs	regulation of calcium ion transport	GO:0051924	Process	7	210	1.63208e-05	0.000560825	No
PM_USLs	regulation of calcium ion transport	GO:0051924	Process	5	210	0.00953315	0.0499254	No
PM_RLs	regulation of catalytic activity	GO:0050790	Process	17	2289	0.00467487	0.036362	No
PrM_RLs	regulation of catalytic activity	GO:0050790	Process	9	2289	0.000456222	0.00618565	No
PM_RLs	regulation of cation transmembrane transport	GO:1904062	Process	5	208	0.00115946	0.0142741	No
PM_USLs	regulation of cation transmembrane transport	GO:1904062	Process	7	208	0.000323915	0.00410682	No
PM_USLs	regulation of cell adhesion	GO:0030155	Process	11	629	0.00170568	0.0147169	No
PM_RLs	regulation of cell communication	GO:0010646	Process	23	2955	0.000522358	0.00814619	No
PM_USLs	regulation of cell communication	GO:0010646	Process	44	2955	2.31066e-08	9.2265e-07	No
PrM_RLs	regulation of cell communication	GO:0010646	Process	11	2955	0.000149976	0.00340379	No
PM_USLs	regulation of cell cycle	GO:0051726	Process	17	945	7.30358e-05	0.00121937	No
PM_USLs	regulation of cell death	GO:0010941	Process	18	1480	0.00394617	0.027255	No
PrM_RLs	regulation of cell death	GO:0010941	Process	6	1480	0.00393559	0.0264229	No
PM_USLs	regulation of cell development	GO:0060284	Process	18	818	3.22458e-06	8.4736e-05	No
PM_RLs	regulation of cell differentiation	GO:0045595	Process	15	1484	0.000414507	0.00696861	No
PM_USLs	regulation of cell differentiation	GO:0045595	Process	26	1484	1.38577e-06	4.13033e-05	No
PrM_RLs	regulation of cell differentiation	GO:0045595	Process	6	1484	0.00398758	0.0265649	No
PM_USLs	regulation of cell growth	GO:0001558	Process	8	387	0.00268013	0.0205569	No
PM_USLs	regulation of cell migration	GO:0030334	Process	10	665	0.00760104	0.042301	No
PM_USLs	regulation of cell morphogenesis	GO:0022604	Process	11	530	0.000439981	0.0051967	No
PM_USLs	regulation of cell morphogenesis involved in differentiation	GO:0010769	Process	8	334	0.00109254	0.0107821	No
PM_USLs	regulation of cell projection organization	GO:0031344	Process	12	534	0.000119358	0.00174941	No
PM_USLs	regulation of cell proliferation	GO:0042127	Process	21	1501	0.000333937	0.00420118	No
PM_USLs	regulation of cell-substrate adhesion	GO:0010810	Process	5	174	0.00448052	0.0299203	No
PM_USLs	regulation of cellular biosynthetic process	GO:0031326	Process	58	4157	8.31574e-10	4.55929e-08	No
PM_USLs	regulation of cellular component biogenesis	GO:0044087	Process	17	739	3.44148e-06	8.93778e-05	No
PM_USLs	regulation of cellular component organization	GO:0051128	Process	34	2218	6.03979e-07	1.95786e-05	No
PrM_RLs	regulation of cellular component organization	GO:0051128	Process	7	2218	0.0071225	0.0365278	No
PM_USLs	regulation of cellular macromolecule biosynthetic process	GO:2000112	Process	53	3865	9.79587e-09	4.30727e-07	No
PM_RLs	regulation of cellular metabolic process	GO:0031323	Process	44	5685	7.70629e-07	4.30313e-05	No
PM_USLs	regulation of cellular metabolic process	GO:0031323	Process	72	5685	2.73181e-10	1.685e-08	No
PM_RLs	regulation of cellular process	GO:0050794	Process	77	9997	1.06824e-12	3.3404e-10	No
PM_USLs	regulation of cellular process	GO:0050794	Process	139	9997	2.54287e-27	1.02663e-24	No
PrM_RLs	regulation of cellular process	GO:0050794	Process	22	9997	8.88149e-05	0.00234741	No
PM_RLs	regulation of cellular protein metabolic process	GO:0032268	Process	21	2295	0.000110966	0.00268777	No
PrM_RLs	regulation of cellular response to growth factor stimulus	GO:0090287	Process	5	228	4.15624e-06	0.000279943	No
PM_USLs	regulation of cyclic nucleotide metabolic process	GO:0030799	Process	6	157	0.000454604	0.00535516	No
PM_RLs	regulation of cytosolic calcium ion concentration	GO:0051480	Process	5	266	0.00330043	0.0301768	No
PM_USLs	regulation of cytosolic calcium ion concentration	GO:0051480	Process	6	266	0.00598387	0.0363535	No
PM_USLs	regulation of developmental growth	GO:0048638	Process	9	288	8.00813e-05	0.00129324	No
PM_RLs	regulation of developmental process	GO:0050793	Process	20	2217	0.00019758	0.00411888	No
PM_USLs	regulation of developmental process	GO:0050793	Process	35	2217	2.04625e-07	7.21223e-06	No
PrM_RLs	regulation of developmental process	GO:0050793	Process	9	2217	0.000361335	0.00577319	No
PM_USLs	regulation of exocytosis	GO:0017157	Process	5	151	0.00249245	0.0196258	No
PM_USLs	regulation of gene expression	GO:0010468	Process	58	4211	1.34201e-09	7.1576e-08	No
PM_USLs	regulation of growth	GO:0040008	Process	15	629	8.65026e-06	0.00020113	No
PrM_RLs	regulation of GTPase activity	GO:0043087	Process	5	675	0.00064641	0.00808206	No
PM_RLs	regulation of hemopoiesis	GO:1903706	Process	6	310	0.00112784	0.0140508	No
PM_RLs	regulation of homeostatic process	GO:0032844	Process	8	441	0.000263074	0.00516087	No
PM_USLs	regulation of hormone levels	GO:0010817	Process	10	473	0.000693199	0.00752689	No
PM_USLs	regulation of hormone secretion	GO:0046883	Process	6	253	0.00473784	0.0308064	No
PrM_RLs	regulation of hydrolase activity	GO:0051336	Process	6	1316	0.00220668	0.0182485	No
PM_RLs	regulation of immune system process	GO:0002682	Process	14	1372	0.000591936	0.00885637	No
PM_USLs	regulation of immune system process	GO:0002682	Process	18	1372	0.00179128	0.0153573	No
PM_RLs	regulation of intracellular signal transduction	GO:1902531	Process	16	1662	0.000449197	0.00743195	No
PM_USLs	regulation of intracellular signal transduction	GO:1902531	Process	21	1662	0.00120004	0.0115105	No
PM_RLs	regulation of ion transmembrane transport	GO:0034765	Process	8	384	0.000104706	0.00255794	No
PM_USLs	regulation of ion transmembrane transport	GO:0034765	Process	8	384	0.00255838	0.019968	No
PM_USLs	regulation of ion transmembrane transporter activity	GO:0032412	Process	5	177	0.00480433	0.0310451	No
PM_RLs	regulation of ion transport	GO:0043269	Process	11	557	8.55829e-06	0.000330392	No
PM_USLs	regulation of ion transport	GO:0043269	Process	11	557	0.000657356	0.00724397	No
PM_RLs	regulation of leukocyte differentiation	GO:1902105	Process	5	227	0.00168858	0.0194168	No
PM_RLs	regulation of leukocyte migration	GO:0002685	Process	5	151	0.000283474	0.00537227	No
PM_RLs	regulation of localization	GO:0032879	Process	21	2405	0.000209864	0.00426133	No
PM_USLs	regulation of localization	GO:0032879	Process	35	2405	1.3072e-06	3.92248e-05	No
PrM_RLs	regulation of localization	GO:0032879	Process	7	2405	0.0108764	0.041731	No
PM_USLs	regulation of macromolecule biosynthetic process	GO:0010556	Process	54	3978	9.62938e-09	4.30727e-07	No
PM_RLs	regulation of macromolecule metabolic process	GO:0060255	Process	40	5638	2.39573e-05	0.000741726	No
PM_USLs	regulation of macromolecule metabolic process	GO:0060255	Process	74	5638	2.59358e-11	1.7997e-09	No
PM_RLs	regulation of metabolic process	GO:0019222	Process	45	5989	1.24668e-06	6.4973e-05	No
PM_USLs	regulation of metabolic process	GO:0019222	Process	77	5989	2.30001e-11	1.62132e-09	No
PM_RLs	regulation of metal ion transport	GO:0010959	Process	9	325	4.28157e-06	0.000182315	No
PM_USLs	regulation of metal ion transport	GO:0010959	Process	9	325	0.00019333	0.00266639	No
PM_RLs	regulation of molecular function	GO:0065009	Process	22	2773	0.000543084	0.00832462	No
PM_USLs	regulation of molecular function	GO:0065009	Process	32	2773	0.000311146	0.00397069	No
PrM_RLs	regulation of molecular function	GO:0065009	Process	9	2773	0.00177719	0.0164106	No
PM_RLs	regulation of multicellular organismal development	GO:2000026	Process	17	1666	0.000150867	0.00339396	No
PM_USLs	regulation of multicellular organismal development	GO:2000026	Process	29	1666	3.70288e-07	1.23643e-05	No
PrM_RLs	regulation of multicellular organismal development	GO:2000026	Process	9	1666	4.18973e-05	0.00156217	No
PM_RLs	regulation of multicellular organismal process	GO:0051239	Process	26	2581	2.78791e-06	0.000128203	No
PM_USLs	regulation of multicellular organismal process	GO:0051239	Process	42	2581	4.27912e-09	2.0434e-07	No
PrM_RLs	regulation of multicellular organismal process	GO:0051239	Process	11	2581	4.45548e-05	0.00160397	No
PM_RLs	regulation of myeloid cell differentiation	GO:0045637	Process	5	183	0.000663716	0.0094769	No
PM_USLs	regulation of nervous system development	GO:0051960	Process	19	749	2.15837e-07	7.5475e-06	No
PM_USLs	regulation of neurogenesis	GO:0050767	Process	15	663	1.57938e-05	0.000324723	No
PM_USLs	regulation of neurological system process	GO:0031644	Process	5	68	7.72638e-05	0.00126616	No
PM_USLs	regulation of neuron differentiation	GO:0045664	Process	14	551	8.70198e-06	0.000201279	No
PM_USLs	regulation of neuron projection development	GO:0010975	Process	10	404	0.000208092	0.00283478	No
PM_USLs	regulation of neurotransmitter levels	GO:0001505	Process	5	179	0.00502922	0.0319982	No
PM_USLs	regulation of nitrogen compound metabolic process	GO:0051171	Process	59	4264	7.76577e-10	4.31097e-08	No
PM_USLs	regulation of nucleic acid-templated transcription	GO:1903506	Process	49	3509	2.32688e-08	9.2265e-07	No
PM_USLs	regulation of nucleobase-containing compound metabolic process	GO:0019219	Process	58	3972	1.49362e-10	9.61328e-09	No
PM_USLs	regulation of nucleotide metabolic process	GO:0006140	Process	6	214	0.00212977	0.0176132	No
PM_USLs	regulation of organelle organization	GO:0033043	Process	15	1086	0.00265374	0.0203897	No
PM_USLs	regulation of peptide hormone secretion	GO:0090276	Process	5	202	0.00817608	0.0449847	No
PM_USLs	regulation of peptide secretion	GO:0002791	Process	5	207	0.00900734	0.0480789	No
PM_USLs	regulation of peptide transport	GO:0090087	Process	5	209	0.00935559	0.0494033	No
PM_RLs	regulation of phosphate metabolic process	GO:0019220	Process	14	1595	0.00240978	0.0247062	No
PM_RLs	regulation of phosphorus metabolic process	GO:0051174	Process	14	1596	0.00242337	0.0247643	No
PM_RLs	regulation of phosphorylation	GO:0042325	Process	12	1371	0.00499614	0.0378279	No
PM_USLs	regulation of potassium ion transport	GO:0043266	Process	5	82	0.000177661	0.00248893	No
PM_RLs	regulation of primary metabolic process	GO:0080090	Process	43	5629	1.53998e-06	7.77076e-05	No
PM_USLs	regulation of primary metabolic process	GO:0080090	Process	71	5629	4.60278e-10	2.65467e-08	No
PM_USLs	regulation of programmed cell death	GO:0043067	Process	17	1391	0.00480777	0.0310451	No
PrM_RLs	regulation of programmed cell death	GO:0043067	Process	6	1391	0.0029047	0.0217162	No
PM_USLs	regulation of protein binding	GO:0043393	Process	5	169	0.00397586	0.0274174	No
PM_USLs	regulation of protein localization	GO:0032880	Process	13	938	0.00487615	0.0313386	No
PM_RLs	regulation of protein metabolic process	GO:0051246	Process	21	2443	0.000258832	0.00512257	No
PM_USLs	regulation of purine nucleotide metabolic process	GO:1900542	Process	6	207	0.00181108	0.0154971	No
PM_RLs	regulation of response to external stimulus	GO:0032101	Process	11	794	0.000195731	0.00410773	No
PM_RLs	regulation of response to stimulus	GO:0048583	Process	28	3560	9.89788e-05	0.00243706	No
PM_USLs	regulation of response to stimulus	GO:0048583	Process	43	3560	8.39793e-06	0.000196291	No
PrM_RLs	regulation of response to stimulus	GO:0048583	Process	10	3560	0.00278477	0.0212989	No
PM_RLs	regulation of response to stress	GO:0080134	Process	12	1337	0.00411206	0.0344729	No
PM_USLs	regulation of RNA biosynthetic process	GO:2001141	Process	50	3527	9.98393e-09	4.34693e-07	No
PM_USLs	regulation of RNA metabolic process	GO:0051252	Process	51	3637	9.75851e-09	4.30727e-07	No
PM_USLs	regulation of secretion	GO:0051046	Process	14	669	6.87663e-05	0.00116824	No
PM_USLs	regulation of secretion by cell	GO:1903530	Process	12	614	0.000413199	0.00494614	No
PM_USLs	regulation of sequence-specific DNA binding transcription factor activity	GO:0051090	Process	7	363	0.0069931	0.0401245	No
PM_RLs	regulation of signal transduction	GO:0009966	Process	20	2663	0.0018962	0.0211765	No
PM_USLs	regulation of signal transduction	GO:0009966	Process	34	2663	2.86548e-05	0.000541515	No
PrM_RLs	regulation of signal transduction	GO:0009966	Process	8	2663	0.00529301	0.0325968	No
PM_RLs	regulation of signaling	GO:0023051	Process	23	3006	0.000659845	0.0094769	No
PM_USLs	regulation of signaling	GO:0023051	Process	44	3006	3.76615e-08	1.4055e-06	No
PrM_RLs	regulation of signaling	GO:0023051	Process	11	3006	0.000174367	0.00369263	No
PM_USLs	regulation of synapse assembly	GO:0051963	Process	5	80	0.000159242	0.0022594	No
PM_USLs	regulation of synapse organization	GO:0050807	Process	6	111	7.51383e-05	0.00123589	No
PM_USLs	regulation of synapse structure or activity	GO:0050803	Process	8	230	9.7992e-05	0.00151632	No
PM_USLs	regulation of system process	GO:0044057	Process	10	506	0.00114064	0.0111823	No
PM_USLs	regulation of transcription from RNA polymerase II promoter	GO:0006357	Process	25	1782	8.60214e-05	0.0013595	No
PM_USLs	regulation of transcription, DNA-templated	GO:0006355	Process	49	3490	1.96574e-08	7.93623e-07	No
PrM_RLs	regulation of transferase activity	GO:0051338	Process	5	926	0.00258446	0.0204408	No
PM_RLs	regulation of transmembrane transport	GO:0034762	Process	8	398	0.00013317	0.00313099	No
PM_USLs	regulation of transmembrane transport	GO:0034762	Process	8	398	0.00316574	0.0232381	No
PM_USLs	regulation of transmembrane transporter activity	GO:0022898	Process	5	182	0.0053804	0.0337192	No
PM_RLs	regulation of transport	GO:0051049	Process	17	1774	0.000311762	0.00578304	No
PM_USLs	regulation of transport	GO:0051049	Process	27	1774	1.09651e-05	0.000238706	No
PrM_RLs	regulation of transport	GO:0051049	Process	6	1774	0.00931812	0.0394928	No
PM_USLs	regulation of transporter activity	GO:0032409	Process	5	197	0.00739962	0.0419155	No
PM_USLs	renal system development	GO:0072001	Process	12	277	1.96922e-07	6.99623e-06	No
PM_RLs	reproduction	GO:0000003	Process	15	1339	0.000140498	0.00323041	No
PM_USLs	reproduction	GO:0000003	Process	22	1339	2.4584e-05	0.000480959	No
PrM_RLs	reproduction	GO:0000003	Process	7	1339	0.000408944	0.00591092	No
PM_RLs	reproductive process	GO:0022414	Process	15	1337	0.000138259	0.0032264	No
PM_USLs	reproductive process	GO:0022414	Process	22	1337	2.40467e-05	0.000472527	No
PrM_RLs	reproductive process	GO:0022414	Process	7	1337	0.000405313	0.00591092	No
PM_RLs	reproductive structure development	GO:0048608	Process	6	419	0.00489519	0.0372439	No
PM_RLs	reproductive system development	GO:0061458	Process	6	424	0.00517636	0.0387237	No
PM_USLs	reproductive system development	GO:0061458	Process	8	424	0.00458579	0.0300878	No
PM_USLs	respiratory system development	GO:0060541	Process	7	202	0.000273001	0.00358697	No
PM_USLs	respiratory tube development	GO:0030323	Process	5	179	0.00502922	0.0319982	No
PM_USLs	response to abiotic stimulus	GO:0009628	Process	17	1122	0.000521589	0.00600098	No
PrM_RLs	response to abiotic stimulus	GO:0009628	Process	6	1122	0.000984505	0.0108946	No
PM_RLs	response to chemical	GO:0042221	Process	37	4014	1.21316e-07	8.6217e-06	No
PM_USLs	response to chemical	GO:0042221	Process	47	4014	6.63646e-06	0.000159311	No
PrM_RLs	response to chemical	GO:0042221	Process	10	4014	0.00656444	0.0364536	No
PrM_USLs	response to chemical	GO:0042221	Process	9	4014	0.000494456	0.0270072	No
PM_RLs	response to cytokine	GO:0034097	Process	10	797	0.000813039	0.0110059	No
PM_USLs	response to decreased oxygen levels	GO:0036293	Process	7	306	0.00284369	0.0215877	No
PM_RLs	response to external stimulus	GO:0009605	Process	21	2106	3.30801e-05	0.000975863	No
PM_USLs	response to external stimulus	GO:0009605	Process	27	2106	0.00019096	0.00264191	No
PrM_RLs	response to external stimulus	GO:0009605	Process	10	2106	4.34108e-05	0.00159021	No
PrM_RLs	response to growth factor	GO:0070848	Process	5	627	0.000464264	0.00625409	No
PrM_RLs	response to lipid	GO:0033993	Process	5	893	0.00221114	0.0182485	No
PM_RLs	response to nitrogen compound	GO:1901698	Process	10	904	0.00204489	0.0219738	No
PM_RLs	response to organic cyclic compound	GO:0014070	Process	10	928	0.0024646	0.0249766	No
PM_RLs	response to organic substance	GO:0010033	Process	25	2810	3.59007e-05	0.00104917	No
PM_USLs	response to organic substance	GO:0010033	Process	28	2810	0.00597999	0.0363535	No
PrM_RLs	response to organic substance	GO:0010033	Process	8	2810	0.00727061	0.0368472	No
PrM_USLs	response to organic substance	GO:0010033	Process	8	2810	0.000227205	0.0188722	No
PM_USLs	response to oxygen levels	GO:0070482	Process	8	325	0.000921492	0.00947302	No
PM_RLs	response to oxygen-containing compound	GO:1901700	Process	16	1474	0.000119446	0.00285121	No
PrM_RLs	response to oxygen-containing compound	GO:1901700	Process	6	1474	0.00385856	0.0262432	No
PM_RLs	response to stimulus	GO:0050896	Process	61	8081	3.42372e-09	3.82356e-07	No
PM_USLs	response to stimulus	GO:0050896	Process	104	8081	4.22009e-16	6.11664e-14	No
PrM_RLs	response to stimulus	GO:0050896	Process	22	8081	2.49499e-06	0.000200367	No
PM_RLs	response to stress	GO:0006950	Process	27	3660	0.000375019	0.00651491	No
PM_USLs	response to stress	GO:0006950	Process	45	3660	3.1361e-06	8.33978e-05	No
PrM_RLs	response to stress	GO:0006950	Process	13	3660	5.08461e-05	0.00172015	No
PM_USLs	response to toxic substance	GO:0009636	Process	5	210	0.00953315	0.0499254	No
PM_RLs	response to wounding	GO:0009611	Process	8	646	0.00291466	0.0274844	No
PM_USLs	response to xenobiotic stimulus	GO:0009410	Process	5	106	0.000549054	0.00625536	No
PM_USLs	ribonucleotide metabolic process	GO:0009259	Process	9	523	0.00486248	0.0313386	No
PM_USLs	ribose phosphate metabolic process	GO:0019693	Process	9	538	0.0058007	0.0355243	No
PM_USLs	RNA biosynthetic process	GO:0032774	Process	51	3783	3.4486e-08	1.30899e-06	No
PM_USLs	RNA localization	GO:0006403	Process	5	198	0.00755062	0.042126	No
PM_USLs	RNA metabolic process	GO:0016070	Process	53	4485	1.10522e-06	3.38503e-05	No
PM_USLs	RNA polymerase II regulatory region DNA binding	GO:0001012	Function	9	580	0.00917941	0.0487678	No
PM_USLs	RNA polymerase II regulatory region sequence-specific DNA binding	GO:0000977	Function	9	576	0.00880513	0.0475381	No
PM_USLs	RNA polymerase II transcription factor activity, sequence-specific DNA binding	GO:0000981	Function	10	626	0.00508922	0.0321497	No
PM_USLs	RNA transport	GO:0050658	Process	5	167	0.00378587	0.0263991	No
PM_USLs	secondary active transmembrane transporter activity	GO:0015291	Function	6	229	0.00295348	0.0222312	No
PM_RLs	second-messenger-mediated signaling	GO:0019932	Process	6	237	0.000285596	0.00537988	No
PM_RLs	secretion	GO:0046903	Process	12	1066	0.000637721	0.00927513	No
PM_USLs	secretion	GO:0046903	Process	21	1066	2.64118e-06	7.15213e-05	No
PM_USLs	secretion by cell	GO:0032940	Process	17	939	6.77043e-05	0.00116091	No
PM_USLs	sensory organ development	GO:0007423	Process	9	500	0.00365793	0.0257855	No
PM_RLs	sensory perception	GO:0007600	Process	11	908	0.000595395	0.00886571	No
PM_USLs	sensory perception	GO:0007600	Process	14	908	0.00136819	0.0126586	No
PM_RLs	sensory perception of chemical stimulus	GO:0007606	Process	7	471	0.0019703	0.021618	No
PM_USLs	sequence-specific DNA binding	GO:0043565	Function	17	1025	0.000188784	0.00261997	No
PM_RLs	serine hydrolase activity	GO:0017171	Function	6	207	0.000140411	0.00323041	No
PM_RLs	serine-type endopeptidase activity	GO:0004252	Function	5	181	0.000632463	0.00924165	No
PM_RLs	serine-type peptidase activity	GO:0008236	Function	5	205	0.00108879	0.0136186	No
PM_USLs	sex differentiation	GO:0007548	Process	6	275	0.00697617	0.0400792	No
PM_RLs	sexual reproduction	GO:0019953	Process	10	758	0.000557116	0.00849806	No
PM_USLs	signal release	GO:0023061	Process	8	419	0.00428055	0.0289786	No
PM_RLs	signal transducer activity	GO:0004871	Function	17	1662	0.000146673	0.00332353	No
PM_USLs	signal transducer activity	GO:0004871	Function	25	1662	2.86382e-05	0.000541515	No
PM_RLs	signal transduction	GO:0007165	Process	42	5542	2.63138e-06	0.000122811	No
PM_USLs	signal transduction	GO:0007165	Process	74	5542	1.14968e-11	8.50953e-10	No
PrM_RLs	signal transduction	GO:0007165	Process	16	5542	6.46855e-05	0.00198623	No
PrM_RLs	signal transduction by protein phosphorylation	GO:0023014	Process	5	886	0.00213734	0.0182154	No
PM_RLs	signaling	GO:0023052	Process	45	5978	1.18485e-06	6.27972e-05	No
PM_USLs	signaling	GO:0023052	Process	83	5978	3.74659e-14	4.75389e-12	No
PrM_RLs	signaling	GO:0023052	Process	19	5978	1.97882e-06	0.000191805	No
PrM_USLs	signaling	GO:0023052	Process	11	5978	0.000508037	0.0270072	No
PM_RLs	signaling receptor activity	GO:0038023	Function	15	1322	0.00012244	0.00290053	No
PM_USLs	signaling receptor activity	GO:0038023	Function	22	1322	2.03418e-05	0.000403294	No
PrM_USLs	signaling receptor activity	GO:0038023	Function	5	1322	0.00124715	0.0414366	No
PM_RLs	single organism cell adhesion	GO:0098602	Process	8	745	0.00670994	0.0467304	No
PM_RLs	single organism reproductive process	GO:0044702	Process	14	1203	0.000160755	0.00354001	No
PM_USLs	single organism reproductive process	GO:0044702	Process	20	1203	4.96081e-05	0.000874244	No
PrM_RLs	single organism reproductive process	GO:0044702	Process	6	1203	0.00140491	0.0142311	No
PM_RLs	single organism signaling	GO:0044700	Process	45	5972	1.15235e-06	6.21277e-05	No
PM_USLs	single organism signaling	GO:0044700	Process	83	5972	3.54304e-14	4.62784e-12	No
PrM_RLs	single organism signaling	GO:0044700	Process	19	5972	1.94856e-06	0.000191805	No
PM_RLs	single organismal cell-cell adhesion	GO:0016337	Process	8	696	0.0045303	0.0358639	No
PM_RLs	single-multicellular organism process	GO:0044707	Process	56	5822	2.10078e-12	5.97194e-10	No
PM_USLs	single-multicellular organism process	GO:0044707	Process	95	5822	2.75158e-21	7.18811e-19	No
PrM_RLs	single-multicellular organism process	GO:0044707	Process	22	5822	6.35468e-09	4.42286e-06	No
PrM_USLs	single-multicellular organism process	GO:0044707	Process	11	5822	0.000402285	0.0267319	No
PM_USLs	single-organism behavior	GO:0044708	Process	9	396	0.000777889	0.00828443	No
PM_USLs	single-organism biosynthetic process	GO:0044711	Process	21	1295	4.54865e-05	0.000814539	No
PM_RLs	single-organism carbohydrate metabolic process	GO:0044723	Process	8	641	0.00278202	0.0269331	No
PM_RLs	single-organism catabolic process	GO:0044712	Process	10	805	0.000875969	0.0116389	No
PM_USLs	single-organism cellular localization	GO:1902580	Process	20	1077	1.07326e-05	0.000235959	No
PM_RLs	single-organism cellular process	GO:0044763	Process	87	11494	1.45071e-14	5.67045e-12	No
PM_USLs	single-organism cellular process	GO:0044763	Process	158	11494	1.06284e-32	7.8668e-30	No
PrM_RLs	single-organism cellular process	GO:0044763	Process	29	11494	3.73816e-08	1.56105e-05	No
PM_RLs	single-organism developmental process	GO:0044767	Process	53	5604	2.1423e-11	4.46597e-09	No
PM_USLs	single-organism developmental process	GO:0044767	Process	87	5604	7.39431e-18	1.42775e-15	No
PrM_RLs	single-organism developmental process	GO:0044767	Process	20	5604	1.29302e-07	3.13965e-05	No
PM_USLs	single-organism intracellular transport	GO:1902582	Process	11	698	0.00372374	0.026125	No
PM_RLs	single-organism localization	GO:1902578	Process	23	2861	0.000333445	0.00606211	No
PM_USLs	single-organism localization	GO:1902578	Process	48	2861	9.60224e-11	6.27111e-09	No
PrM_RLs	single-organism localization	GO:1902578	Process	8	2861	0.00807463	0.0376853	No
PM_USLs	single-organism membrane organization	GO:0044802	Process	13	857	0.00231187	0.0187354	No
PM_RLs	single-organism metabolic process	GO:0044710	Process	32	3962	1.6673e-05	0.0005667	No
PM_USLs	single-organism metabolic process	GO:0044710	Process	55	3962	3.09679e-09	1.54526e-07	No
PrM_RLs	single-organism metabolic process	GO:0044710	Process	11	3962	0.00179196	0.0164106	No
PM_USLs	single-organism nuclear import	GO:1902593	Process	6	275	0.00697617	0.0400792	No
PM_USLs	single-organism organelle organization	GO:1902589	Process	23	1702	0.000282321	0.00369452	No
PM_RLs	single-organism process	GO:0044699	Process	103	12728	2.03523e-21	1.59104e-18	No
PM_USLs	single-organism process	GO:0044699	Process	179	12728	3.66153e-42	1.62608e-38	No
PrM_RLs	single-organism process	GO:0044699	Process	33	12728	2.37335e-10	4.95555e-07	No
PrM_USLs	single-organism process	GO:0044699	Process	18	12728	4.8619e-05	0.0071794	No
PM_RLs	single-organism transport	GO:0044765	Process	22	2654	0.000300645	0.00562944	No
PM_USLs	single-organism transport	GO:0044765	Process	45	2654	3.00063e-10	1.79985e-08	No
PM_USLs	skeletal system development	GO:0001501	Process	11	482	0.000200804	0.00275237	No
PM_USLs	small GTPase binding	GO:0031267	Function	6	270	0.00641125	0.0380139	No
PM_USLs	small molecule binding	GO:0036094	Function	28	2487	0.00109188	0.0107821	No
PM_RLs	small molecule catabolic process	GO:0044282	Process	5	322	0.00722818	0.049567	No
PM_RLs	small molecule metabolic process	GO:0044281	Process	15	1910	0.00475847	0.0363808	No
PM_USLs	small molecule metabolic process	GO:0044281	Process	29	1910	5.28218e-06	0.000131051	No
PrM_RLs	somatodendritic compartment	GO:0036477	Component	5	651	0.000549667	0.00704675	No
PM_RLs	striated muscle tissue development	GO:0014706	Process	6	326	0.00144993	0.016981	No
PM_RLs	substrate-specific channel activity	GO:0022838	Function	10	429	5.48482e-06	0.000217102	No
PM_USLs	substrate-specific channel activity	GO:0022838	Function	8	429	0.00490749	0.031449	No
PM_RLs	substrate-specific transmembrane transporter activity	GO:0022891	Function	12	918	0.000169923	0.00363937	No
PM_USLs	substrate-specific transmembrane transporter activity	GO:0022891	Function	14	918	0.00151228	0.0135892	No
PM_RLs	substrate-specific transporter activity	GO:0022892	Function	13	1090	0.00021977	0.00443368	No
PM_USLs	substrate-specific transporter activity	GO:0022892	Function	19	1090	4.15562e-05	0.00075947	No
PrM_RLs	substrate-specific transporter activity	GO:0022892	Function	5	1090	0.0051502	0.0320528	No
PM_USLs	sulfur compound metabolic process	GO:0006790	Process	9	351	0.00033508	0.00420365	No
PM_RLs	synapse	GO:0045202	Component	8	732	0.00606707	0.0435132	No
PM_USLs	synapse	GO:0045202	Component	15	732	4.77901e-05	0.000848944	No
PM_USLs	synapse assembly	GO:0007416	Process	5	135	0.0015545	0.0136975	No
PM_USLs	synapse organization	GO:0050808	Process	7	225	0.000510604	0.00590519	No
PM_RLs	synapse part	GO:0044456	Component	7	588	0.00648202	0.045687	No
PM_USLs	synapse part	GO:0044456	Component	12	588	0.00028285	0.00369452	No
PM_RLs	synaptic membrane	GO:0097060	Component	6	264	0.000499009	0.00796123	No
PM_USLs	synaptic membrane	GO:0097060	Component	6	264	0.00577816	0.0354921	No
PM_USLs	synaptic signaling	GO:0099536	Process	16	583	7.45917e-07	2.31652e-05	No
PrM_RLs	synaptic signaling	GO:0099536	Process	7	583	2.20466e-06	0.000191805	No
PM_RLs	system development	GO:0048731	Process	42	4206	1.18036e-09	1.60478e-07	No
PM_USLs	system development	GO:0048731	Process	71	4206	4.26966e-16	6.11664e-14	No
PrM_RLs	system development	GO:0048731	Process	18	4206	5.08202e-08	1.76854e-05	No
PM_RLs	system process	GO:0003008	Process	22	1918	2.38948e-06	0.000114952	No
PM_USLs	system process	GO:0003008	Process	29	1918	5.7134e-06	0.000140763	No
PrM_RLs	system process	GO:0003008	Process	8	1918	0.000677173	0.00822152	No
PM_RLs	tissue development	GO:0009888	Process	14	1723	0.00474639	0.0363808	No
PM_USLs	tissue development	GO:0009888	Process	27	1723	6.55608e-06	0.000159043	No
PM_USLs	tissue morphogenesis	GO:0048729	Process	12	604	0.000358073	0.00442954	No
PM_USLs	transcription factor activity, RNA polymerase II core promoter proximal region sequence-specific binding	GO:0000982	Function	7	330	0.00425585	0.0289437	No
PM_USLs	transcription factor activity, sequence-specific DNA binding	GO:0003700	Function	19	1182	0.00011794	0.00174164	No
PM_USLs	transcription factor complex	GO:0005667	Component	8	301	0.000567906	0.00638499	No
PM_USLs	transcription from RNA polymerase II promoter	GO:0006366	Process	27	1985	7.37354e-05	0.00122564	No
PM_USLs	transcription, DNA-templated	GO:0006351	Process	51	3648	1.07626e-08	4.64046e-07	No
PM_USLs	transferase activity	GO:0016740	Function	39	2269	3.87185e-09	1.88955e-07	No
PM_USLs	transferase activity, transferring glycosyl groups	GO:0016757	Function	7	273	0.00152342	0.0136012	No
PM_USLs	transferase activity, transferring hexosyl groups	GO:0016758	Function	6	201	0.0015679	0.0137882	No
PM_USLs	transferase activity, transferring phosphorus-containing groups	GO:0016772	Function	16	977	0.000333868	0.00420118	No
PM_USLs	transferase complex	GO:1990234	Component	15	693	2.60159e-05	0.00050132	No
PM_USLs	transferase complex, transferring phosphorus-containing groups	GO:0061695	Component	6	237	0.00347983	0.0250512	No
PM_RLs	transition metal ion binding	GO:0046914	Function	13	1383	0.00191857	0.02135	No
PM_USLs	transition metal ion binding	GO:0046914	Function	17	1383	0.0045474	0.0300074	No
PM_RLs	transmembrane receptor activity	GO:0099600	Function	16	1271	2.12971e-05	0.000686556	No
PM_USLs	transmembrane receptor activity	GO:0099600	Function	23	1271	3.47251e-06	8.96594e-05	No
PrM_USLs	transmembrane receptor activity	GO:0099600	Function	5	1271	0.0010473	0.0360723	No
PM_RLs	transmembrane signaling receptor activity	GO:0004888	Function	14	1216	0.000179282	0.0038137	No
PM_USLs	transmembrane signaling receptor activity	GO:0004888	Function	22	1216	5.73701e-06	0.000140763	No
PrM_USLs	transmembrane signaling receptor activity	GO:0004888	Function	5	1216	0.000859725	0.0330973	No
PM_RLs	transmembrane transport	GO:0055085	Process	19	1278	3.01057e-07	1.92123e-05	No
PM_USLs	transmembrane transport	GO:0055085	Process	18	1278	0.000824359	0.00869592	No
PrM_RLs	transmembrane transport	GO:0055085	Process	6	1278	0.00190593	0.0170797	No
PM_RLs	transmembrane transporter activity	GO:0022857	Function	13	993	8.9189e-05	0.0022409	No
PM_USLs	transmembrane transporter activity	GO:0022857	Function	14	993	0.00304994	0.022806	No
PM_RLs	transmembrane transporter complex	GO:1902495	Component	8	308	2.31491e-05	0.000723873	No
PM_RLs	transport	GO:0006810	Process	40	4456	6.4231e-08	5.15001e-06	No
PM_USLs	transport	GO:0006810	Process	63	4456	6.96825e-11	4.68879e-09	No
PM_RLs	transporter activity	GO:0005215	Function	16	1265	2.01263e-05	0.000659694	No
PM_USLs	transporter activity	GO:0005215	Function	20	1265	9.70397e-05	0.00150683	No
PrM_RLs	transporter activity	GO:0005215	Function	5	1265	0.00948889	0.039705	No
PM_RLs	transporter complex	GO:1990351	Component	8	314	2.6463e-05	0.000808151	No
PM_USLs	trans-synaptic signaling	GO:0099537	Process	16	583	7.45917e-07	2.31652e-05	No
PrM_RLs	trans-synaptic signaling	GO:0099537	Process	7	583	2.20466e-06	0.000191805	No
PM_USLs	tube closure	GO:0060606	Process	5	83	0.000187458	0.00260972	No
PM_USLs	tube development	GO:0035295	Process	16	575	6.25582e-07	2.0132e-05	No
PrM_RLs	tube development	GO:0035295	Process	5	575	0.000313845	0.00546091	No
PM_USLs	tube formation	GO:0035148	Process	8	131	2.01239e-06	5.65634e-05	No
PM_USLs	tube morphogenesis	GO:0035239	Process	11	339	9.27651e-06	0.000208066	No
PM_USLs	ubiquitin ligase complex	GO:0000151	Component	7	264	0.00126425	0.011963	No
PM_USLs	ureteric bud development	GO:0001657	Process	5	97	0.000372588	0.00453332	No
PM_USLs	urogenital system development	GO:0001655	Process	14	314	1.3188e-08	5.42297e-07	No
PM_USLs	vacuole	GO:0005773	Component	16	1169	0.00211268	0.0175372	No
PM_USLs	vascular process in circulatory system	GO:0003018	Process	6	162	0.000533227	0.00611903	No
PrM_RLs	vasculature development	GO:0001944	Process	6	593	3.25665e-05	0.0013558	No
PM_RLs	vesicle	GO:0031982	Component	27	3652	0.000362415	0.00648181	No
PM_USLs	vesicle	GO:0031982	Component	39	3652	0.000310894	0.00397069	No
PrM_RLs	vesicle	GO:0031982	Component	11	3652	0.000920746	0.0105633	No
PrM_USLs	vesicle	GO:0031982	Component	8	3652	0.00131441	0.0415916	No
PM_USLs	vesicle membrane	GO:0012506	Component	9	497	0.00351992	0.0250512	No
PM_RLs	voltage-gated channel activity	GO:0022832	Function	5	188	0.000746905	0.0102889	No
PM_RLs	voltage-gated ion channel activity	GO:0005244	Function	5	188	0.000746905	0.0102889	No
PM_USLs	whole membrane	GO:0098805	Component	19	1344	0.000567448	0.00638499	No
PM_USLs	xenobiotic metabolic process	GO:0006805	Process	5	93	0.000309685	0.00397069	No
