# Supplementary material for: Expression changes in pelvic organ prolapse: a systematic review and in silico study
Source: Sci Rep. 2017 Aug 9;7:7668. doi: 10.1038/s41598-017-08185-6 (PMC5550478; doi:10.1038/s41598-017-08185-6)
Supplement: Supplementary file 4 — Dataset 3 [file 41598_2017_8185_MOESM4_ESM.xls]

## Sheet: Abbreviations
AVW	anterior vaginal wall
PM	postmenopausal
PrM	premenopausal
RLs	round ligaments
USLs	uterosacral ligaments
FC	fold change
log2	log base 2

## Sheet: Up-regulated
Genes	AVW_P-value	AVW_log2_FC	PrM_RLs_P-value	PrM_RLs_log2_FC	PM_RLs_P-value	PM_RLs_log2_FC	PrM_USLs_P-value	PrM_USLs_log2_FC	PM_USLs_P-value	PM_USLs_log2_FC
ADAM28					0.032874	1.32678	0.0104316	1.05523
ADAMTS1	0.00323	1.14109					0.0208505	1.26612
ADAMTS4	0.0158	1.88418			0.018369	2.08323			0.000365	3.08504
ADAMTS9					0.003092	1.9125			0.00327	2.09201
AGR3					0.031697	2.25534	0.0161283	1.42426
AGT					0.002628	2.27412			0.0116	1.94479
ANGPTL5							0.0040225	1.90403	0.00523	1.71227
ANTXR1							0.0009798	1.29947	0.0413	1.3314
APOLD1	0.000925	1.56425			0.01178	1.80279			0.0129	1.69608
AREG	0.000469	1.67284							0.0155	1.42132
ARHGAP9					0.01348	1.87566	0.0335141	1.14002
ATF3	0.00195	2.33488					0.0304762	1.93398
ATP1B3					0.035937	1.47296			0.00584	1.71984
BCL11B							0.0303192	1.19171	0.0173	1.38908
BDKRB1					0.005547	1.84005			0.0197	1.70562
BET1L					0.025888	1.28846	0.003404	1.45418
BORCS5							0.0116697	1.17792	0.0445	1.13944
BRMS1L					0.023944	1.2723	0.0134651	1.07477
CCL2	0.0159	1.40806					0.0269905	1.47749	0.0357	1.4017
CDKN1A	0.0128	1.31639			0.028817	1.86003			0.0388	1.41744
CDX4			0.034224	1.02689			0.0027811	1.48534
CENPP							0.0326616	1.09135	0.0137	1.46342
CES1					0.036897	1.45718			0.0211	1.5707
CH25H	0.00667	1.80325					0.031858	1.54949	0.00112	2.39705
CITED4					0.023385	1.40342	0.0231894	1.23205
CKS2					0.044517	1.35018			0.0157	1.63046
CLC			0.002841	1.86297			0.0007966	1.78941
CNNM1					0.019664	1.58459	0.0184486	1.12246
COLEC11					0.024363	1.48371			0.00145	1.99173
COMP	0.000876	1.81824							0.000135	2.47449
CP					0.004025	1.86658	0.0327721	1.33648
CPNE4			0.016952	1.47995					0.024	1.49374
CPZ					0.034886	1.35069			0.00372	1.76664
CRYBA4							0.0101868	1.11041	0.0456	1.20798
CSRNP1							0.0170478	1.53287	0.0187	1.4424
CTSK			0.027887	1.15339			0.0070341	1.46483
CXCL8					0.001332	2.88865	0.0043501	3.17594
DOCK7					0.006423	1.57792	0.0140437	1.25407
EGR2					0.041166	1.53292			0.0283	1.36214
EGR3	0.00558	1.3666			0.046946	1.75183			0.00148	2.23686
EMP1	0.00567	1.01084							0.0166	1.45391
ERCC6L2					0.048931	1.08104	0.0209468	1.26726
F5					0.031567	1.27599	0.0025664	1.97664
FAM47B			0.0402	1.16572			0.0263615	1.1045
FCAR					0.036569	1.64192	0.0013067	1.82801
GADD45B	0.00156	1.84134					0.0271743	1.22655
GDF15					0.00734	1.94256	0.0264061	1.35041	0.0429	1.28614
GK			0.032591	1.22972	0.011363	1.56167	0.0034979	2.3051
GNGT1			0.018557	1.26622			0.0380912	1.03312
H1F0					0.024155	1.2724	0.0287774	1.17741
HTR2C							0.0210243	1.48665	0.0021	2.23199
HTR4			0.007027	1.48366			0.0188178	1.33223
ICAM1	0.00143	1.38527			0.028437	1.84998	0.0481789	1.22727	0.0386	1.31191
IL1R2					0.014804	2.17404			0.000667	2.17592
IL6	0.00231	2.71116	0.038626	2.14737			0.0209548	2.86323	0.000418	3.00096
KDF1			0.013103	1.32285			0.0031847	1.45024
KRT17	0.0467	1.00847			0.03228	1.63766			0.00027	2.34379
LAMP5					0.018195	1.67866			0.00218	1.90327
LDLR	0.014	1.13144			0.042261	1.50745			0.0359	1.42939
LENG1							0.0384231	1.08383	0.0339	1.21896
LILRB3					0.005955	2.01222			0.0302	1.27141
LIN28B			0.047588	1.08444			0.031113	1.2027
MADCAM1					0.018441	1.35536	0.0026358	1.49831
MAFF	0.00715	1.38013					0.0377907	1.27553
MCL1					0.039418	1.34562	3.88e-05	1.81865	0.0418	1.23494
MEDAG							0.0415299	1.07299	0.0371	1.27702
METTL15			0.032314	1.14696			0.0057608	1.1336
MME	0.000851	1.23824			0.013647	1.6054
MMP19							0.0240163	1.21024	0.0053	1.82876
MMP25					0.013208	2.05998	0.0375953	1.44217
MYBPH					0.039618	1.78572			0.0228	1.31395
MYH2			0.027125	1.65477			0.0058607	1.18684	0.000162	3.45155
MYH3							0.0037633	1.34781	5.13e-07	3.78955
MYL2			0.030488	2.0908			0.0020568	1.30236
MYRFL							0.0213264	1.22051	0.0265	1.31812
NFIL3	0.00698	1.10626			0.02534	1.7896	0.0188896	1.07262	0.0451	1.3028
NLRP3							0.0122148	1.31614	0.00827	1.53495
NOCT			0.037684	1.18343			0.0315668	1.07755
NOL3							0.0441136	1.02434	0.0475	1.20966
NR4A3	0.00021	2.15915	0.007541	2.88866			0.0188598	2.62835	0.000134	2.76808
NRAP			0.041353	1.10527			0.0125569	1.08689
NXF3					0.040944	1.45658			0.00659	1.58536
OMG					0.041192	1.23816	0.0041097	1.55497
OR51F2							0.0162764	1.07736	0.0319	1.24942
PACS2			0.023799	1.39319	0.046367	1.32211
PCSK2					0.024008	1.40083			0.0287	1.60827
PDE4B			0.041827	1.41842			0.0048389	1.84622	0.0262	1.25716
PDE7A			0.027382	1.92732			0.0152067	1.17808
PDP2			0.025787	1.23392			0.0008658	1.46956
PHTF2					0.003403	1.95216	0.0403321	1.12015
PLA2G2A			0.040671	1.48055			0.0188283	3.66053	0.00193	2.08267
PLCH1							0.0354141	1.01575	0.0136	1.56899
PPP2R2C			0.040222	1.45572			0.0213184	1.45166
PPP4R2			0.012617	1.67223			0.0307504	1.46217
PRIM2					0.043703	1.34082	0.0209177	1.00029
PRR15			0.045113	1.00635			0.0146064	1.21281
PTPRC					0.009112	1.62845	0.007284	1.33159
PYM1			0.033562	1.12572			0.0258701	1.18088
RARRES1			0.021031	1.35774	0.021965	1.75261
RGS16	0.00456	1.71432					0.0157496	1.41228
RGS4			0.049241	1.16266			0.0008526	2.21875
RHOU					0.015139	1.45006	0.0191458	1.15051
RND3	0.000105	1.19439					0.0456599	1.37922
RNF166					0.021041	1.57683	0.0104695	1.9282
RPL6			0.033558	1.04334			0.0413188	1.22137
RSAD2			0.003081	1.58905			0.0240334	1.31849
RTP4			0.017823	1.41475			0.0072328	1.11682
SALL3	1.1e-05	1.15839					0.0104772	1.48722
SAMSN1					0.016906	1.42336	0.0241586	1.01245	0.000873	2.10456
SCGB2A1					0.041459	2.06316	0.0323389	1.59174
SEMA3D					0.041732	1.3934	0.0249719	1.09545
SERPINE1	0.000225	1.06037							0.000749	2.42774
SERTAD1	0.000537	1.24731			0.01102	1.9938			0.0151	1.56407
SIAE			0.004852	1.59026			0.0266485	1.49613
SLC11A1					0.030435	1.59004	0.0296576	1.10962
SLC12A3			0.017773	1.37546			0.0293506	1.29082
SLC22A4					0.009688	1.79925			0.0371	1.27688
SLC24A4			0.012206	1.2327			0.0008794	1.47458
SMPDL3A			0.032907	1.09624			0.0050072	1.15452
SOCS3			0.01714	1.73423			0.0227098	2.18806
SPAG17			0.002859	1.7688	0.028198	1.72709
SPECC1					0.049173	1.19914	0.0088266	1.2818
SPEF2			0.025349	1.15038	0.025993	1.42128	0.0140638	1.13841
SPOCK1			0.032667	1.35569			0.0042024	1.70475
TAC1							0.0119579	1.39239	2.67e-05	3.01588
TAGAP			0.009213	1.37653			0.0031351	1.21437
TARS2					0.029173	1.53314	0.0411731	1.01837
THBS1			0.031731	1.6158			0.0002966	2.56285
THBS4							0.0191609	1.08892	0.00243	2.11324
TNFAIP6							0.0165226	1.47277	0.000332	2.56452
TNFSF14			0.036402	1.27857	0.034984	1.23258	0.0146405	1.53422
TPX2					0.0047	1.80419			0.0212	1.33778
TREM1					0.039054	1.63063	8.25e-05	2.94349	0.0272	1.32896
USP9Y			0.01864	1.25772			0.0021872	1.30321
UTS2			0.032477	1.0266	0.041229	1.24933
VCAN							0.0108708	1.1763	0.0163	1.3756
VNN2					0.00634	1.98171			0.0431	1.26616
WASF3					0.025241	1.38331	0.0054214	1.31297
XPR1			0.034995	1.23864			0.0116061	1.19687
YPEL1			0.025126	1.12215			0.000885	1.54965
ZNF331							0.0143349	1.78126	0.0156	1.63177
ZNF569			0.013393	1.31462			0.000148	1.69001

## Sheet: Down-regulated
Genes	AVW_P-value	AVW_log2_FC	PrM_RLs_P-value	PrM_RLs_log2_FC	PM_RLs_P-value	PM_RLs_log2_FC	PrM_USLs_P-value	PrM_USLs_log2_FC	PM_USLs_P-value	PM_USLs_log2_FC
CCDC178							0.0058431	-1.15	0.00063	-2.5
CPA1					0.021232	-1.49			0.0377	-1.59
CPNE9			0.032573	-1.32					0.00731	-1.66
CYP1A1			0.011065	-2.17					0.0323	-1.63
DSCR4					0.042155	-1.17			0.042	-1.15
JADE2					0.023683	-2.18			0.0357	-1.44
KRT34							0.0175485	-2.68	0.00978	-1.88
OAS1							0.0159839	-1.32	0.0339	-1.58
OR2Y1					0.029479	-1.36			0.0246	-1.55
RBM33					0.005322	-2.73			0.0455	-1.37
SORCS3			0.020395	-1.35					0.0285	-1.29
WDFY3					0.034604	-1.22			0.0277	-1.41
